# Supplementary material for: Psychometric evaluation of the Spanish version of the therapeutic communication scale in nursing students
Source: PLoS One. 2025 Sep 15;20(9):e0332615. doi: 10.1371/journal.pone.0332615 (PMC12435668; doi:10.1371/journal.pone.0332615)
Supplement: S1 Dataset — (XLSX) [file pone.0332615.s002.xlsx]

## Sheet: Full1
AgeCat	Year academic	Work	Health care field	Motivation for choosing the degree program	Item 1	Item 2	Item 3	Item 4	Item 5	Item 6	Item 7	Item 8	Item 9	Item 10	Item 11	Item 12	Item 13	Item 14	Item 15	Item 1 Retest	Item 2 Retest	Item 3 Retest	Item 4 Retest	Item 5 Retest	Item 6 Retest	Item 7 Retest	Item 8 Retest	Item 9 Retest	Item 10 Retest	Item 11 Retest	Item 12 Retest	Item 13 Retest	Item 14 Retest	Item 15 Retest
<=22	Third	Yes	No	Voluntary	Agree	Strongly Agree	Strongly Agree	Agree	Strongly Agree	Strongly Agree	Strongly Agree	Agree	Agree	Strongly Agree	Agree	Agree	Strongly Agree	Strongly Agree	Strongly Agree
<=22	Second	No		Voluntary	Agree	Agree	Agree	Agree	Strongly Agree	Agree	Agree	Agree	Agree	Agree	Disagree	Disagree	Agree	Disagree	Agree
<=22	Second	Yes	No	Voluntary	Strongly Agree	Strongly Agree	Strongly Agree	Strongly Agree	Strongly Agree	Agree	Strongly Agree	Agree	Agree	Agree	Agree	Disagree	Agree	Agree	Disagree
<=22	Second	Yes	No	Voluntary	Agree	Strongly Agree	Strongly Agree	Agree	Strongly Agree	Agree	Agree	Strongly Agree	Agree	Agree	Agree	Agree	Agree	Strongly Agree	Disagree	Agree	Agree	Strongly Agree	Agree	Strongly Agree	Agree	Strongly Agree	Strongly Agree	Agree	Agree	Strongly Agree	Agree	Strongly Agree	Strongly Agree	Strongly Agree
>=34	Second	Yes	Yes	Voluntary	Agree	Strongly Agree	Strongly Agree	Agree	Agree	Agree	Agree	Agree	Agree	Strongly Agree	Agree	Agree	Agree	Disagree	Agree	Strongly Agree	Strongly Agree	Strongly Agree	Agree	Strongly Agree	Agree	Strongly Agree	Agree	Agree	Agree	Agree	Agree	Agree	Agree	Disagree
<=22	Second	No		Voluntary	Strongly Agree	Agree	Strongly Agree	Strongly Agree	Agree	Agree	Agree	Agree	Agree	Disagree	Agree	Agree	Agree	Agree	Agree
23-27	Second	No		Voluntary	Agree	Agree	Strongly Agree	Strongly Agree	Strongly Agree	Strongly Agree	Strongly Agree	Strongly Agree	Agree	Agree	Agree	Strongly Agree	Agree	Strongly Agree	Strongly Agree
<=22	Second	Yes	No	Voluntary	Agree	Strongly Agree	Strongly Agree	Agree	Strongly Agree	Agree	Agree	Agree	Agree	Agree	Strongly Agree	Strongly Agree	Strongly Agree	Strongly Agree	Strongly Agree
23-27	Second	Yes	Yes	Voluntary	Strongly Agree	Strongly Agree	Strongly Agree	Strongly Agree	Strongly Agree	Agree	Agree	Strongly Agree	Strongly Agree	Agree	Agree	Agree	Agree	Strongly Agree	Strongly Agree
<=22	Second	No		Voluntary	Agree	Strongly Agree	Strongly Agree	Agree	Strongly Agree	Agree	Agree	Agree	Agree	Agree	Agree	Agree	Agree	Agree	Agree
23-27	Second	Yes	Yes	Voluntary	Strongly Agree	Strongly Agree	Agree	Strongly Agree	Agree	Agree	Strongly Agree	Agree	Agree	Agree	Agree	Agree	Agree	Agree	Agree	Agree	Agree	Agree	Agree	Agree	Agree	Agree	Agree	Agree	Agree	Agree	Agree	Agree	Agree	Agree
>=34	Second	Yes	Yes	Voluntary	Agree	Strongly Agree	Strongly Agree	Agree	Agree	Agree	Strongly Agree	Strongly Agree	Agree	Agree	Strongly Agree	Agree	Agree	Strongly Agree	Strongly Agree	Strongly Agree	Strongly Agree	Strongly Agree	Agree	Agree	Strongly Agree	Strongly Agree	Agree	Agree	Disagree	Strongly Agree	Agree	Agree	Strongly Agree	Agree
<=22	Second	Yes	No	Voluntary	Agree	Agree	Strongly Agree	Disagree	Strongly Agree	Agree	Agree	Disagree	Agree	Agree	Disagree	Disagree	Agree	Agree	Agree
<=22	Second	Yes	Yes	Voluntary	Strongly Agree	Strongly Agree	Strongly Agree	Agree	Strongly Agree	Strongly Agree	Strongly Agree	Strongly Agree	Agree	Agree	Agree	Agree	Agree	Agree	Strongly Agree
<=22	Second	No		Voluntary	Strongly Agree	Strongly Agree	Strongly Agree	Agree	Agree	Agree	Strongly Agree	Agree	Strongly Agree	Agree	Strongly Agree	Agree	Agree	Agree	Agree	Strongly Agree	Strongly Agree	Strongly Agree	Agree	Strongly Agree	Strongly Agree	Agree	Agree	Agree	Agree	Agree	Strongly Agree	Strongly Agree	Strongly Agree	Agree
<=22	Second	Yes	No	Voluntary	Strongly Agree	Strongly Agree	Agree	Agree	Strongly Agree	Strongly Agree	Strongly Agree	Agree	Strongly Agree	Disagree	Strongly Agree	Strongly Agree	Strongly Agree	Strongly Agree	Strongly Agree
<=22	Second	Yes	Yes	Voluntary	Strongly Agree	Strongly Agree	Strongly Agree	Agree	Agree	Agree	Strongly Agree	Agree	Strongly Agree	Disagree	Disagree	Strongly Agree	Strongly Agree	Strongly Agree	Strongly Agree
<=22	Second	Yes	No	Voluntary	Agree	Strongly Agree	Strongly Agree	Agree	Strongly Agree	Agree	Strongly Agree	Strongly Agree	Agree	Agree	Agree	Agree	Strongly Agree	Strongly Agree	Strongly Agree
<=22	Second	No		Voluntary	Agree	Agree	Strongly Agree	Agree	Strongly Agree	Strongly Agree	Agree	Agree	Disagree	Agree	Strongly Agree	Agree	Strongly Agree	Strongly Agree	Strongly Agree
<=22	Second	No		Voluntary	Strongly Agree	Strongly Agree	Agree	Agree	Strongly Agree	Agree	Strongly Agree	Strongly Agree	Agree	Disagree	Agree	Disagree	Strongly Agree	Strongly Agree	Agree	Strongly Agree	Strongly Agree	Strongly Agree	Strongly Agree	Strongly Agree	Strongly Agree	Strongly Agree	Agree	Agree	Agree	Disagree	Disagree	Strongly Agree	Strongly Agree	Agree
<=22	Second	Yes	No	Voluntary	Strongly Agree	Strongly Agree	Strongly Agree	Agree	Agree	Agree	Strongly Agree	Strongly Agree	Agree	Agree	Agree	Disagree	Disagree	Agree	Agree
23-27	Second	No		Voluntary	Strongly Agree	Strongly Agree	Strongly Agree	Agree	Agree	Agree	Strongly Agree	Agree	Agree	Disagree	Agree	Agree	Agree	Agree	Agree
23-27	Second	Yes	Yes	Voluntary	Strongly Agree	Strongly Agree	Strongly Agree	Strongly Agree	Strongly Agree	Strongly Agree	Strongly Agree	Strongly Agree	Strongly Agree	Agree	Agree	Strongly Agree	Strongly Agree	Strongly Agree	Strongly Agree
<=22	Second	Yes	No	Recommended by family or peers	Strongly Agree	Strongly Agree	Agree	Agree	Strongly Agree	Strongly Agree	Strongly Agree	Strongly Agree	Agree	Disagree	Agree	Agree	Strongly Agree	Strongly Agree	Agree
<=22	Second	No		Voluntary	Strongly Agree	Agree	Strongly Agree	Agree	Agree	Strongly Agree	Agree	Strongly Agree	Agree	Agree	Agree	Strongly Agree	Strongly Agree	Strongly Agree	Agree
23-27	Second	Yes	Yes	Voluntary	Agree	Strongly Agree	Agree	Disagree	Disagree	Agree	Disagree	Disagree	Agree	Disagree	Agree	Strongly Agree	Strongly Agree	Agree	Agree
28-33	Second	Yes	Yes	Voluntary	Agree	Strongly Agree	Agree	Agree	Strongly Agree	Agree	Agree	Agree	Agree	Agree	Agree	Agree	Strongly Agree	Agree	Agree
23-27	Second	Yes	Yes	Voluntary	Agree	Strongly Agree	Strongly Agree	Strongly Agree	Strongly Agree	Strongly Agree	Agree	Strongly Agree	Disagree	Agree	Agree	Strongly Agree	Agree	Agree	Strongly Agree
<=22	Second	No		Voluntary	Agree	Strongly Agree	Agree	Agree	Strongly Agree	Strongly Agree	Agree	Strongly Disagree	Agree	Agree	Disagree	Agree	Agree	Agree	Agree	Agree	Agree	Agree	Agree	Agree	Agree	Agree	Agree	Agree	Agree	Disagree	Agree	Agree	Agree	Agree
23-27	Second	Yes	Yes	Voluntary	Strongly Agree	Strongly Agree	Strongly Agree	Agree	Agree	Agree	Agree	Strongly Agree	Strongly Agree	Agree	Agree	Agree	Strongly Agree	Agree	Agree	Strongly Agree	Agree	Agree	Agree	Strongly Agree	Agree	Agree	Strongly Agree	Strongly Agree	Disagree	Agree	Strongly Disagree	Strongly Agree	Agree	Agree
<=22	Second	No		Voluntary	Strongly Agree	Strongly Agree	Strongly Agree	Strongly Agree	Strongly Agree	Strongly Agree	Strongly Agree	Agree	Strongly Agree	Disagree	Agree	Disagree	Strongly Agree	Agree	Strongly Agree
23-27	Second	Yes	Yes	Voluntary	Strongly Disagree	Strongly Disagree	Strongly Disagree	Agree	Strongly Disagree	Strongly Disagree	Strongly Disagree	Strongly Disagree	Strongly Disagree	Strongly Disagree	Strongly Disagree	Strongly Disagree	Strongly Disagree	Strongly Disagree	Strongly Disagree	Strongly Agree	Strongly Agree	Strongly Agree	Agree	Strongly Agree	Strongly Agree	Agree	Strongly Agree	Agree	Agree	Agree	Agree	Agree	Strongly Agree	Agree
23-27	Second	Yes	Yes	Voluntary	Agree	Agree	Agree	Agree	Agree	Strongly Agree	Strongly Agree	Strongly Agree	Agree	Disagree	Agree	Agree	Agree	Strongly Agree	Agree
23-27	Second	Yes	Yes	Recommended by family or peers	Strongly Agree	Agree	Strongly Agree	Strongly Agree	Strongly Agree	Strongly Agree	Strongly Agree	Strongly Agree	Strongly Agree	Strongly Agree	Strongly Agree	Strongly Agree	Strongly Agree	Strongly Agree	Strongly Agree
23-27	Second	Yes	No	Voluntary	Agree	Agree	Agree	Agree	Agree	Agree	Agree	Agree	Agree	Disagree	Agree	Agree	Agree	Agree	Agree
<=22	Second	Yes	No	Voluntary	Agree	Agree	Strongly Agree	Agree	Agree	Agree	Agree	Strongly Agree	Disagree	Agree	Disagree	Agree	Agree	Agree	Agree
<=22	Second	Yes	No	Voluntary	Agree	Agree	Agree	Disagree	Agree	Strongly Agree	Disagree	Disagree	Disagree	Agree	Agree	Agree	Strongly Agree	Strongly Agree	Agree	Agree	Agree	Agree	Disagree	Strongly Agree	Strongly Agree	Disagree	Disagree	Agree	Strongly Agree	Strongly Agree	Strongly Agree	Strongly Agree	Strongly Agree	Agree
<=22	Second	Yes	No	Voluntary	Agree	Strongly Agree	Strongly Agree	Strongly Agree	Strongly Agree	Agree	Agree	Strongly Agree	Agree	Agree	Agree	Strongly Agree	Disagree	Strongly Agree	Agree
23-27	Second	Yes	Yes	Voluntary	Strongly Agree	Agree	Strongly Agree	Agree	Strongly Agree	Strongly Agree	Agree	Agree	Strongly Disagree	Agree	Disagree	Disagree	Agree	Disagree	Agree
28-33	Second	Yes	Yes	Voluntary	Strongly Agree	Agree	Agree	Agree	Agree	Agree	Agree	Agree	Disagree	Agree	Disagree	Disagree	Disagree	Agree	Agree	Strongly Agree	Strongly Agree	Strongly Agree	Agree	Agree	Agree	Agree	Strongly Agree	Agree	Strongly Agree	Disagree	Disagree	Disagree	Agree	Agree
28-33	Second	Yes	Yes	Voluntary	Agree	Agree	Strongly Agree	Agree	Strongly Agree	Agree	Strongly Agree	Strongly Agree	Agree	Agree	Agree	Strongly Agree	Strongly Agree	Agree	Agree	Agree	Agree	Agree	Agree	Agree	Agree	Agree	Strongly Agree	Agree	Agree	Agree	Agree	Agree	Strongly Agree	Agree
23-27	Second	No		Voluntary	Agree	Strongly Disagree	Agree	Strongly Disagree	Strongly Disagree	Agree	Agree	Strongly Agree	Strongly Disagree	Agree	Agree	Agree	Agree	Strongly Agree	Agree
<=22	Third	No		Recommended by family or peers	Strongly Disagree	Strongly Agree	Strongly Agree	Agree	Strongly Agree	Strongly Agree	Strongly Agree	Agree	Agree	Agree	Agree	Agree	Disagree	Agree	Disagree
<=22	Second	No		Voluntary	Agree	Agree	Strongly Agree	Agree	Strongly Agree	Agree	Agree	Agree	Agree	Agree	Agree	Agree	Strongly Agree	Agree	Strongly Agree	Agree	Strongly Agree	Agree	Strongly Agree	Strongly Agree	Agree	Agree	Agree	Agree	Strongly Disagree	Agree	Disagree	Disagree	Agree	Agree
<=22	Second	Yes	No	Voluntary	Strongly Agree	Strongly Agree	Strongly Agree	Strongly Agree	Strongly Agree	Strongly Agree	Agree	Strongly Agree	Agree	Agree	Agree	Agree	Disagree	Strongly Agree	Agree
<=22	Second	Yes	No	Voluntary	Agree	Strongly Agree	Strongly Agree	Strongly Agree	Strongly Agree	Strongly Agree	Agree	Strongly Agree	Agree	Strongly Agree	Agree	Strongly Agree	Strongly Agree	Strongly Agree	Strongly Agree
<=22	Second	Yes	Yes	Voluntary	Strongly Agree	Strongly Agree	Agree	Agree	Agree	Strongly Agree	Strongly Agree	Strongly Agree	Agree	Agree	Agree	Agree	Agree	Agree	Strongly Agree
<=22	Second	Yes	Yes	Voluntary	Strongly Agree	Strongly Agree	Agree	Strongly Agree	Strongly Agree	Agree	Strongly Agree	Strongly Agree	Strongly Agree	Agree	Disagree	Disagree	Agree	Strongly Agree	Disagree
<=22	Second	Yes	No	Voluntary	Strongly Agree	Strongly Agree	Strongly Agree	Agree	Strongly Agree	Strongly Agree	Strongly Agree	Disagree	Disagree	Agree	Strongly Disagree	Agree	Strongly Agree	Strongly Agree	Strongly Agree	Strongly Agree	Strongly Agree	Strongly Agree	Agree	Strongly Agree	Strongly Agree	Strongly Agree	Disagree	Agree	Disagree	Disagree	Disagree	Disagree	Agree	Agree
<=22	Second	Yes	Yes	Voluntary	Agree	Agree	Strongly Agree	Agree	Agree	Agree	Disagree	Agree	Agree	Agree	Agree	Agree	Disagree	Agree	Agree	Agree	Agree	Agree	Agree	Agree	Strongly Agree	Disagree	Strongly Agree	Strongly Agree	Agree	Agree	Agree	Agree	Agree	Agree
<=22	Third	No		Voluntary	Strongly Agree	Strongly Agree	Agree	Agree	Strongly Agree	Strongly Agree	Agree	Disagree	Agree	Disagree	Agree	Agree	Agree	Agree	Agree	Agree	Strongly Agree	Strongly Agree	Agree	Agree	Agree	Disagree	Strongly Agree	Agree	Agree	Agree	Agree	Disagree	Strongly Agree	Agree
<=22	Third	No		Voluntary	Agree	Strongly Agree	Agree	Agree	Agree	Strongly Agree	Agree	Strongly Agree	Agree	Agree	Agree	Agree	Agree	Agree	Agree
<=22	Third	No		Voluntary	Strongly Agree	Strongly Agree	Strongly Agree	Agree	Strongly Agree	Strongly Agree	Agree	Agree	Agree	Agree	Agree	Agree	Agree	Agree	Agree
<=22	Third	Yes	No	Voluntary	Strongly Agree	Strongly Agree	Strongly Agree	Agree	Strongly Agree	Strongly Agree	Strongly Agree	Strongly Agree	Agree	Agree	Agree	Agree	Agree	Agree	Agree
23-27	Third	No		Voluntary	Agree	Agree	Strongly Agree	Strongly Agree	Strongly Agree	Strongly Agree	Agree	Agree	Agree	Strongly Agree	Strongly Agree	Strongly Agree	Strongly Agree	Strongly Agree	Strongly Agree
23-27	Third	Yes	Yes	Voluntary	Strongly Agree	Strongly Disagree	Agree	Agree	Disagree	Agree	Agree	Disagree	Agree	Strongly Disagree	Agree	Agree	Agree	Agree	Agree
<=22	Third	No		Voluntary	Agree	Agree	Strongly Agree	Agree	Agree	Agree	Strongly Agree	Agree	Agree	Agree	Agree	Agree	Agree	Strongly Agree	Agree
23-27	Third	No		Voluntary	Strongly Agree	Strongly Agree	Strongly Agree	Strongly Agree	Strongly Agree	Strongly Agree	Agree	Strongly Agree	Strongly Agree	Strongly Agree	Strongly Agree	Agree	Strongly Agree	Strongly Agree	Strongly Agree
23-27	Second	Yes	No	Voluntary	Agree	Strongly Agree	Strongly Agree	Strongly Agree	Strongly Agree	Strongly Agree	Strongly Agree	Strongly Agree	Agree	Agree	Agree	Agree	Agree	Strongly Agree	Agree
<=22	Third	No		Voluntary	Strongly Agree	Strongly Agree	Strongly Agree	Strongly Agree	Strongly Agree	Strongly Agree	Agree	Agree	Strongly Agree	Strongly Agree	Strongly Agree	Strongly Agree	Strongly Agree	Strongly Agree	Strongly Agree
23-27	Third	Yes	Yes	Recommended by family or peers	Agree	Strongly Agree	Strongly Agree	Strongly Agree	Strongly Agree	Strongly Agree	Strongly Agree	Strongly Agree	Strongly Agree	Agree	Strongly Agree	Strongly Agree	Strongly Agree	Agree	Strongly Agree
<=22	Third	Yes	Yes	Recommended by family or peers	Strongly Agree	Strongly Agree	Strongly Agree	Strongly Agree	Strongly Agree	Strongly Agree	Strongly Agree	Strongly Agree	Strongly Agree	Strongly Agree	Strongly Agree	Strongly Agree	Strongly Agree	Strongly Agree	Strongly Agree
<=22	Third	Yes	No	Voluntary	Agree	Agree	Agree	Agree	Strongly Agree	Strongly Agree	Agree	Agree	Agree	Disagree	Disagree	Agree	Strongly Agree	Agree	Agree
28-33	Third	Yes	Yes	Voluntary	Agree	Strongly Agree	Agree	Strongly Agree	Strongly Agree	Strongly Agree	Strongly Agree	Agree	Agree	Strongly Agree	Agree	Agree	Agree	Agree	Strongly Agree	Agree	Agree	Strongly Agree	Agree	Agree	Strongly Agree	Agree	Strongly Agree	Agree	Agree	Strongly Agree	Strongly Agree	Agree	Strongly Agree	Strongly Agree
23-27	Third	Yes	Yes	Voluntary	Strongly Agree	Strongly Agree	Strongly Agree	Strongly Agree	Strongly Agree	Agree	Strongly Agree	Strongly Agree	Agree	Agree	Strongly Agree	Agree	Strongly Agree	Strongly Agree	Strongly Agree
<=22	Third	No		Voluntary	Strongly Agree	Agree	Agree	Agree	Strongly Agree	Agree	Agree	Agree	Disagree	Agree	Agree	Disagree	Strongly Agree	Agree	Agree
<=22	Third	No		Voluntary	Agree	Agree	Agree	Agree	Strongly Agree	Agree	Strongly Agree	Disagree	Agree	Disagree	Agree	Disagree	Agree	Agree	Agree
23-27	Third	Yes	Yes	Voluntary	Strongly Agree	Strongly Agree	Strongly Agree	Strongly Agree	Strongly Agree	Agree	Strongly Agree	Strongly Agree	Agree	Strongly Agree	Strongly Agree	Agree	Strongly Agree	Strongly Agree	Strongly Agree
23-27	Third	Yes	No	Voluntary	Strongly Agree	Agree	Agree	Agree	Agree	Agree	Agree	Agree	Agree	Strongly Agree	Agree	Strongly Disagree	Agree	Agree	Agree
<=22	Third	No		Voluntary	Disagree	Agree	Strongly Agree	Agree	Strongly Agree	Strongly Agree	Agree	Agree	Agree	Agree	Strongly Agree	Strongly Agree	Agree	Strongly Agree	Agree
<=22	Third	Yes	No	Voluntary	Agree	Strongly Agree	Agree	Strongly Agree	Agree	Agree	Agree	Disagree	Agree	Disagree	Disagree	Disagree	Agree	Agree	Agree
<=22	Third	Yes	Yes	Recommended by family or peers	Agree	Strongly Agree	Agree	Agree	Agree	Strongly Agree	Strongly Agree	Disagree	Strongly Disagree	Disagree	Agree	Disagree	Disagree	Agree	Agree
<=22	Third	Yes	Yes	Voluntary	Agree	Strongly Agree	Strongly Agree	Agree	Strongly Agree	Agree	Agree	Strongly Agree	Agree	Agree	Agree	Agree	Agree	Agree	Disagree	Agree	Strongly Agree	Strongly Agree	Agree	Strongly Agree	Strongly Agree	Strongly Agree	Agree	Disagree	Agree	Agree	Agree	Agree	Strongly Agree	Strongly Agree
23-27	Third	No		Voluntary	Strongly Agree	Strongly Agree	Agree	Strongly Agree	Strongly Agree	Agree	Disagree	Agree	Agree	Agree	Agree	Agree	Agree	Agree	Agree	Strongly Agree	Strongly Agree	Strongly Agree	Strongly Agree	Strongly Agree	Strongly Agree	Strongly Agree	Agree	Strongly Agree	Strongly Agree	Strongly Agree	Agree	Strongly Agree	Strongly Agree	Agree
23-27	Third	No		Voluntary	Strongly Agree	Agree	Strongly Agree	Strongly Agree	Strongly Agree	Agree	Agree	Agree	Strongly Disagree	Strongly Disagree	Strongly Disagree	Agree	Strongly Agree	Agree	Strongly Agree	Strongly Agree	Strongly Agree	Agree	Agree	Strongly Agree	Strongly Agree	Agree	Agree	Disagree	Disagree	Disagree	Agree	Strongly Agree	Strongly Agree	Strongly Agree
28-33	Third	Yes	Yes	Voluntary	Strongly Agree	Strongly Agree	Strongly Agree	Agree	Strongly Agree	Strongly Agree	Agree	Strongly Agree	Agree	Strongly Agree	Strongly Agree	Strongly Agree	Strongly Agree	Strongly Agree	Strongly Agree	Strongly Agree	Agree	Strongly Agree	Agree	Strongly Agree	Strongly Agree	Strongly Agree	Strongly Agree	Agree	Strongly Agree	Strongly Agree	Strongly Agree	Strongly Agree	Strongly Agree	Strongly Agree
<=22	Third	No		Voluntary	Strongly Agree	Strongly Agree	Strongly Agree	Strongly Agree	Strongly Agree	Strongly Agree	Strongly Agree	Strongly Agree	Agree	Agree	Agree	Agree	Strongly Agree	Agree	Strongly Agree	Agree	Strongly Agree	Strongly Agree	Strongly Agree	Agree	Strongly Agree	Strongly Agree	Strongly Agree	Agree	Agree	Agree	Agree	Strongly Agree	Strongly Agree	Strongly Agree
<=22	Third	No		Voluntary	Agree	Agree	Strongly Agree	Strongly Agree	Strongly Agree	Strongly Agree	Disagree	Strongly Agree	Agree	Strongly Disagree	Disagree	Agree	Strongly Agree	Strongly Agree	Strongly Agree
23-27	Third	Yes	Yes	Voluntary	Agree	Agree	Agree	Strongly Agree	Strongly Agree	Agree	Strongly Agree	Strongly Agree	Agree	Disagree	Strongly Agree	Disagree	Agree	Strongly Agree	Agree	Agree	Strongly Agree	Strongly Agree	Agree	Strongly Agree	Agree	Agree	Strongly Agree	Strongly Agree	Strongly Disagree	Agree	Agree	Agree	Strongly Agree	Agree
23-27	Third	Yes	Yes	Voluntary	Agree	Strongly Agree	Strongly Agree	Agree	Agree	Agree	Agree	Agree	Agree	Agree	Agree	Strongly Agree	Agree	Agree	Strongly Agree	Disagree	Agree	Strongly Agree	Agree	Agree	Agree	Agree	Strongly Agree	Agree	Agree	Agree	Agree	Agree	Agree	Agree
<=22	Second	No		Voluntary	Agree	Agree	Strongly Agree	Agree	Strongly Agree	Agree	Disagree	Agree	Agree	Disagree	Agree	Strongly Agree	Agree	Agree	Agree
<=22	Third	Yes	No	Voluntary	Agree	Agree	Agree	Agree	Agree	Agree	Agree	Agree	Agree	Agree	Disagree	Disagree	Agree	Disagree	Agree
<=22	Third	No		Voluntary	Strongly Agree	Strongly Agree	Strongly Agree	Strongly Agree	Strongly Agree	Strongly Agree	Strongly Agree	Strongly Agree	Strongly Agree	Agree	Agree	Strongly Agree	Strongly Agree	Strongly Agree	Strongly Agree	Strongly Agree	Strongly Agree	Strongly Agree	Strongly Agree	Strongly Agree	Strongly Agree	Strongly Agree	Strongly Agree	Strongly Agree	Strongly Agree	Agree	Strongly Agree	Strongly Agree	Strongly Agree	Strongly Agree
23-27	Third	Yes	No	Voluntary	Agree	Agree	Strongly Agree	Agree	Agree	Agree	Disagree	Disagree	Agree	Agree	Agree	Strongly Agree	Agree	Disagree	Disagree
<=22	Third	Yes	No	Voluntary	Strongly Agree	Strongly Agree	Agree	Agree	Strongly Agree	Strongly Agree	Strongly Agree	Agree	Agree	Agree	Strongly Agree	Agree	Agree	Strongly Agree	Strongly Agree	Strongly Agree	Strongly Agree	Strongly Agree	Strongly Agree	Strongly Agree	Strongly Agree	Strongly Agree	Agree	Agree	Agree	Agree	Agree	Agree	Strongly Agree	Strongly Agree
<=22	Third	No		Voluntary	Strongly Agree	Agree	Strongly Agree	Agree	Strongly Agree	Agree	Strongly Agree	Strongly Agree	Strongly Disagree	Disagree	Strongly Agree	Disagree	Agree	Agree	Agree	Agree	Agree	Strongly Agree	Strongly Agree	Strongly Agree	Strongly Agree	Agree	Strongly Agree	Agree	Disagree	Agree	Disagree	Agree	Agree	Agree
<=22	Third	Yes	No	Voluntary	Strongly Agree	Strongly Agree	Strongly Agree	Strongly Agree	Agree	Agree	Agree	Strongly Agree	Disagree	Agree	Agree	Agree	Strongly Agree	Strongly Agree	Strongly Agree	Agree	Strongly Agree	Strongly Agree	Strongly Agree	Strongly Agree	Agree	Strongly Agree	Strongly Agree	Disagree	Agree	Agree	Agree	Strongly Agree	Strongly Agree	Agree
<=22	Third	No		Voluntary	Strongly Agree	Agree	Strongly Agree	Agree	Strongly Agree	Strongly Agree	Agree	Strongly Agree	Agree	Disagree	Agree	Agree	Agree	Strongly Agree	Agree	Agree	Strongly Agree	Agree	Agree	Strongly Agree	Strongly Agree	Agree	Strongly Agree	Agree	Agree	Strongly Agree	Agree	Agree	Strongly Agree	Strongly Agree
28-33	Third	Yes	No	Voluntary	Agree	Strongly Agree	Strongly Agree	Strongly Agree	Strongly Agree	Strongly Agree	Agree	Strongly Agree	Strongly Agree	Strongly Agree	Strongly Agree	Strongly Agree	Strongly Agree	Strongly Agree	Strongly Agree
23-27	Third	No		Voluntary	Strongly Agree	Agree	Strongly Agree	Strongly Agree	Agree	Strongly Agree	Agree	Strongly Agree	Strongly Agree	Agree	Strongly Agree	Strongly Agree	Agree	Strongly Agree	Strongly Agree	Strongly Agree	Agree	Strongly Agree	Strongly Agree	Strongly Agree	Strongly Agree	Agree	Agree	Agree	Strongly Agree	Strongly Agree	Strongly Agree	Strongly Agree	Strongly Agree	Strongly Agree
>=34	Third	Yes	No	Voluntary	Strongly Agree	Strongly Agree	Strongly Agree	Strongly Agree	Strongly Agree	Strongly Agree	Strongly Agree	Strongly Agree	Agree	Agree	Strongly Agree	Strongly Agree	Strongly Agree	Strongly Agree	Strongly Agree
<=22	Second	Yes	No	Voluntary	Agree	Strongly Agree	Strongly Agree	Agree	Strongly Agree	Strongly Agree	Strongly Agree	Agree	Agree	Disagree	Disagree	Disagree	Strongly Agree	Disagree	Agree
<=22	Third	No		Voluntary	Agree	Strongly Agree	Strongly Agree	Strongly Agree	Strongly Agree	Strongly Agree	Strongly Agree	Agree	Strongly Agree	Agree	Agree	Agree	Strongly Agree	Strongly Agree	Strongly Agree	Agree	Strongly Agree	Strongly Agree	Strongly Agree	Strongly Agree	Strongly Agree	Strongly Agree	Agree	Agree	Agree	Strongly Agree	Strongly Agree	Strongly Agree	Strongly Agree	Strongly Agree
<=22	Third	Yes	Yes	Voluntary	Agree	Strongly Agree	Strongly Agree	Strongly Agree	Strongly Agree	Strongly Agree	Strongly Agree	Agree	Agree	Agree	Agree	Disagree	Strongly Agree	Strongly Agree	Strongly Agree	Agree	Strongly Agree	Strongly Agree	Strongly Agree	Strongly Agree	Strongly Agree	Strongly Agree	Agree	Agree	Strongly Agree	Agree	Agree	Strongly Agree	Strongly Agree	Strongly Agree
<=22	Third	Yes	No	Recommended by family or peers	Strongly Agree	Strongly Agree	Strongly Agree	Agree	Strongly Agree	Strongly Agree	Agree	Strongly Agree	Agree	Strongly Agree	Strongly Agree	Agree	Agree	Strongly Agree	Strongly Agree	Strongly Agree	Strongly Agree	Strongly Agree	Strongly Agree	Agree	Strongly Agree	Agree	Strongly Agree	Agree	Strongly Agree	Strongly Agree	Agree	Strongly Agree	Agree	Strongly Agree
28-33	Third	Yes	Yes	Voluntary	Strongly Agree	Strongly Agree	Strongly Agree	Strongly Agree	Strongly Agree	Strongly Agree	Agree	Strongly Agree	Strongly Agree	Agree	Agree	Agree	Strongly Agree	Agree	Strongly Agree	Strongly Agree	Strongly Agree	Strongly Agree	Strongly Agree	Strongly Agree	Strongly Agree	Agree	Strongly Agree	Strongly Agree	Agree	Strongly Agree	Agree	Agree	Strongly Agree	Strongly Agree
28-33	Third	Yes	Yes	Voluntary	Strongly Agree	Agree	Strongly Agree	Strongly Agree	Strongly Agree	Agree	Agree	Agree	Strongly Agree	Disagree	Agree	Agree	Strongly Agree	Agree	Agree
<=22	Third	Yes	Yes	Voluntary	Strongly Disagree	Strongly Agree	Strongly Agree	Strongly Agree	Agree	Strongly Agree	Strongly Agree	Agree	Agree	Strongly Disagree	Agree	Disagree	Disagree	Strongly Disagree	Agree
23-27	Third	Yes	Yes	Voluntary	Strongly Agree	Strongly Agree	Strongly Agree	Strongly Agree	Strongly Agree	Agree	Strongly Agree	Strongly Agree	Strongly Agree	Strongly Agree	Agree	Strongly Agree	Strongly Agree	Strongly Agree	Strongly Agree
28-33	Third	Yes	Yes	Voluntary	Strongly Agree	Strongly Agree	Strongly Agree	Strongly Agree	Strongly Agree	Strongly Agree	Strongly Agree	Strongly Agree	Agree	Agree	Strongly Agree	Strongly Agree	Strongly Agree	Strongly Agree	Strongly Agree
>=34	Third	Yes	No	Voluntary	Agree	Strongly Agree	Strongly Agree	Strongly Agree	Strongly Agree	Strongly Agree	Agree	Agree	Agree	Disagree	Agree	Agree	Agree	Agree	Agree	Agree	Agree	Strongly Agree	Strongly Agree	Strongly Agree	Strongly Agree	Agree	Agree	Agree	Disagree	Disagree	Agree	Agree	Agree	Agree
23-27	Third	Yes	Yes	Voluntary	Strongly Disagree	Strongly Disagree	Strongly Disagree	Strongly Disagree	Strongly Disagree	Disagree	Disagree	Disagree	Strongly Disagree	Agree	Strongly Disagree	Disagree	Disagree	Strongly Disagree	Disagree
<=22	Second	Yes	No	Voluntary	Agree	Agree	Strongly Agree	Agree	Agree	Strongly Agree	Strongly Agree	Agree	Agree	Agree	Agree	Agree	Strongly Agree	Strongly Agree	Strongly Agree	Agree	Strongly Agree	Agree	Agree	Strongly Agree	Strongly Agree	Agree	Agree	Agree	Strongly Agree	Strongly Agree	Strongly Agree	Strongly Agree	Agree	Strongly Agree
<=22	Third	Yes	Yes	Voluntary	Agree	Strongly Agree	Strongly Agree	Strongly Agree	Strongly Agree	Strongly Agree	Strongly Agree	Strongly Agree	Agree	Strongly Agree	Agree	Strongly Agree	Agree	Strongly Agree	Strongly Agree
23-27	Third	Yes	No	Voluntary	Agree	Agree	Agree	Agree	Agree	Strongly Agree	Agree	Strongly Agree	Strongly Agree	Agree	Agree	Agree	Agree	Agree	Agree	Agree	Agree	Agree	Agree	Agree	Strongly Agree	Agree	Agree	Strongly Agree	Strongly Agree	Agree	Disagree	Agree	Agree	Agree
<=22	Third	No		Voluntary	Strongly Agree	Strongly Agree	Strongly Agree	Strongly Agree	Strongly Agree	Strongly Agree	Agree	Strongly Agree	Agree	Disagree	Strongly Agree	Agree	Strongly Agree	Strongly Agree	Strongly Agree	Agree	Strongly Agree	Strongly Agree	Agree	Strongly Agree	Strongly Agree	Agree	Strongly Agree	Agree	Agree	Strongly Agree	Agree	Strongly Agree	Strongly Agree	Agree
<=22	Third	No		Voluntary	Strongly Agree	Strongly Agree	Strongly Agree	Disagree	Strongly Agree	Agree	Agree	Strongly Agree	Disagree	Strongly Agree	Strongly Agree	Agree	Strongly Agree	Strongly Agree	Agree	Agree	Strongly Agree	Strongly Agree	Agree	Strongly Agree	Agree	Agree	Strongly Agree	Agree	Strongly Agree	Disagree	Agree	Agree	Strongly Agree	Agree
>=34	Third	Yes	Yes	Voluntary	Strongly Agree	Strongly Agree	Strongly Agree	Strongly Agree	Strongly Agree	Strongly Agree	Strongly Agree	Strongly Agree	Strongly Agree	Strongly Agree	Strongly Agree	Strongly Agree	Strongly Agree	Strongly Agree	Strongly Agree
<=22	Third	No		Voluntary	Strongly Agree	Agree	Strongly Agree	Agree	Agree	Agree	Disagree	Strongly Agree	Strongly Disagree	Strongly Agree	Strongly Agree	Strongly Agree	Agree	Strongly Agree	Agree	Agree	Strongly Agree	Strongly Agree	Agree	Agree	Strongly Agree	Agree	Strongly Agree	Agree	Strongly Agree	Strongly Agree	Agree	Strongly Agree	Strongly Agree	Strongly Agree
<=22	Third	No		Voluntary	Agree	Agree	Strongly Agree	Agree	Strongly Agree	Strongly Agree	Agree	Agree	Disagree	Agree	Agree	Agree	Agree	Strongly Agree	Agree
<=22	Third	Yes	Yes	Voluntary	Strongly Agree	Agree	Strongly Agree	Agree	Strongly Agree	Agree	Strongly Agree	Agree	Strongly Agree	Agree	Agree	Agree	Strongly Agree	Agree	Agree
<=22	Third	Yes	No	Voluntary	Agree	Agree	Agree	Strongly Agree	Agree	Disagree	Agree	Strongly Agree	Disagree	Agree	Agree	Strongly Disagree	Agree	Strongly Agree	Disagree	Agree	Strongly Agree	Agree	Agree	Agree	Agree	Agree	Agree	Agree	Agree	Disagree	Agree	Agree	Strongly Agree	Agree
23-27	Second	Yes	Yes	Voluntary	Agree	Agree	Strongly Agree	Agree	Agree	Agree	Strongly Agree	Agree	Strongly Disagree	Agree	Strongly Agree	Strongly Agree	Agree	Strongly Agree	Agree
<=22	Third	Yes	No	Voluntary	Strongly Agree	Strongly Agree	Strongly Agree	Strongly Agree	Strongly Agree	Strongly Agree	Strongly Agree	Strongly Agree	Strongly Agree	Agree	Strongly Agree	Disagree	Strongly Agree	Strongly Agree	Strongly Agree	Strongly Agree	Agree	Strongly Agree	Strongly Agree	Strongly Agree	Strongly Agree	Strongly Agree	Strongly Agree	Agree	Disagree	Strongly Agree	Strongly Agree	Strongly Agree	Strongly Agree	Strongly Agree
<=22	Third	No		Voluntary	Strongly Agree	Strongly Agree	Agree	Agree	Agree	Strongly Agree	Agree	Strongly Agree	Disagree	Agree	Strongly Agree	Strongly Agree	Strongly Agree	Strongly Agree	Strongly Agree	Agree	Agree	Agree	Disagree	Strongly Agree	Strongly Agree	Agree	Strongly Agree	Disagree	Agree	Strongly Agree	Strongly Agree	Strongly Agree	Strongly Agree	Strongly Agree
<=22	Third	Yes	Yes	Voluntary	Agree	Strongly Agree	Agree	Strongly Agree	Agree	Agree	Strongly Agree	Agree	Agree	Agree	Strongly Agree	Agree	Agree	Agree	Strongly Agree	Strongly Agree	Agree	Agree	Strongly Agree	Agree	Strongly Agree	Agree	Agree	Strongly Agree	Agree	Disagree	Disagree	Agree	Agree	Agree
<=22	Third	No		Voluntary	Agree	Strongly Agree	Agree	Agree	Strongly Agree	Agree	Strongly Agree	Agree	Agree	Disagree	Agree	Disagree	Agree	Agree	Agree
<=22	Third	No		Voluntary	Strongly Agree	Strongly Agree	Agree	Strongly Agree	Strongly Agree	Strongly Agree	Agree	Disagree	Agree	Agree	Disagree	Strongly Agree	Strongly Agree	Agree	Strongly Agree	Strongly Agree	Strongly Agree	Strongly Agree	Strongly Agree	Strongly Agree	Strongly Agree	Agree	Agree	Strongly Disagree	Strongly Agree	Agree	Strongly Agree	Strongly Agree	Strongly Agree	Strongly Agree
>=34	Third	Yes	Yes	Voluntary	Strongly Agree	Strongly Agree	Strongly Agree	Strongly Agree	Strongly Agree	Agree	Agree	Agree	Agree	Strongly Agree	Agree	Agree	Strongly Agree	Agree	Strongly Agree
<=22	Third	No		Voluntary	Strongly Agree	Strongly Agree	Strongly Agree	Strongly Agree	Strongly Agree	Strongly Agree	Strongly Agree	Strongly Agree	Disagree	Strongly Agree	Strongly Agree	Strongly Agree	Strongly Agree	Strongly Agree	Strongly Agree
<=22	Third	Yes	No	Voluntary	Agree	Strongly Agree	Strongly Agree	Agree	Strongly Agree	Strongly Agree	Strongly Agree	Strongly Agree	Strongly Agree	Strongly Agree	Agree	Agree	Strongly Agree	Strongly Agree	Strongly Agree	Agree	Strongly Agree	Strongly Agree	Agree	Strongly Agree	Strongly Agree	Strongly Agree	Strongly Agree	Agree	Agree	Agree	Agree	Agree	Agree	Strongly Agree
<=22	Third	No		Voluntary	Agree	Strongly Agree	Agree	Strongly Agree	Agree	Agree	Strongly Agree	Agree	Disagree	Disagree	Disagree	Disagree	Disagree	Disagree	Disagree
<=22	Second	No		Voluntary	Agree	Strongly Agree	Strongly Agree	Agree	Agree	Strongly Agree	Agree	Disagree	Agree	Agree	Agree	Agree	Agree	Strongly Agree	Agree
<=22	Third	No		Voluntary	Strongly Agree	Strongly Agree	Agree	Agree	Agree	Agree	Strongly Agree	Agree	Agree	Strongly Disagree	Agree	Agree	Agree	Strongly Agree	Strongly Agree	Agree	Strongly Agree	Strongly Agree	Agree	Strongly Agree	Strongly Agree	Agree	Strongly Agree	Agree	Agree	Strongly Agree	Strongly Agree	Strongly Agree	Strongly Agree	Agree
23-27	Third	Yes	Yes	Voluntary	Agree	Strongly Agree	Strongly Agree	Strongly Agree	Strongly Agree	Agree	Agree	Strongly Agree	Agree	Agree	Agree	Agree	Agree	Agree	Agree	Agree	Strongly Agree	Strongly Agree	Agree	Agree	Agree	Strongly Agree	Agree	Agree	Agree	Agree	Agree	Agree	Strongly Agree	Strongly Agree
<=22	Fourth	No		Voluntary	Agree	Strongly Agree	Agree	Strongly Agree	Agree	Strongly Agree	Agree	Strongly Agree	Strongly Agree	Strongly Agree	Strongly Agree	Strongly Agree	Agree	Strongly Agree	Agree	Strongly Agree	Agree	Strongly Agree	Agree	Strongly Agree	Agree	Agree	Strongly Agree	Agree	Strongly Disagree	Agree	Strongly Disagree	Agree	Agree	Agree
<=22	Third	Yes	No	Voluntary	Strongly Disagree	Strongly Disagree	Strongly Disagree	Agree	Strongly Disagree	Strongly Disagree	Strongly Disagree	Agree	Agree	Agree	Agree	Agree	Agree	Agree	Agree	Agree	Agree	Agree	Agree	Agree	Agree	Agree	Agree	Agree	Agree	Agree	Agree	Agree	Agree	Agree
<=22	Third	No		Voluntary	Agree	Agree	Strongly Agree	Strongly Agree	Agree	Agree	Agree	Agree	Agree	Disagree	Strongly Disagree	Agree	Strongly Agree	Agree	Agree
<=22	Third	No		Voluntary	Strongly Agree	Strongly Agree	Strongly Agree	Strongly Agree	Strongly Agree	Strongly Agree	Strongly Agree	Strongly Agree	Strongly Agree	Agree	Strongly Agree	Strongly Agree	Agree	Strongly Agree	Strongly Agree	Strongly Agree	Strongly Agree	Strongly Agree	Strongly Agree	Strongly Agree	Strongly Agree	Strongly Agree	Strongly Agree	Strongly Agree	Agree	Agree	Agree	Agree	Strongly Agree	Strongly Agree
<=22	Third	Yes	No	Recommended by family or peers	Agree	Strongly Agree	Agree	Strongly Agree	Disagree	Agree	Strongly Agree	Agree	Agree	Disagree	Agree	Strongly Agree	Strongly Agree	Agree	Agree	Agree	Agree	Agree	Strongly Agree	Agree	Agree	Agree	Strongly Agree	Agree	Disagree	Disagree	Agree	Agree	Agree	Agree
<=22	Third	Yes	No	Recommended by family or peers	Strongly Agree	Strongly Agree	Agree	Strongly Agree	Strongly Agree	Strongly Agree	Agree	Agree	Strongly Agree	Agree	Agree	Strongly Agree	Agree	Agree	Strongly Agree
23-27	Third	Yes	Yes	Voluntary	Agree	Agree	Strongly Agree	Agree	Strongly Agree	Strongly Agree	Agree	Strongly Agree	Agree	Agree	Agree	Agree	Agree	Strongly Agree	Agree
<=22	Second	Yes	No	Voluntary	Strongly Agree	Strongly Agree	Agree	Agree	Agree	Agree	Agree	Agree	Agree	Strongly Agree	Strongly Agree	Strongly Agree	Strongly Agree	Strongly Agree	Strongly Agree
<=22	Third	Yes	No	Voluntary	Agree	Agree	Strongly Agree	Agree	Strongly Agree	Agree	Agree	Agree	Agree	Disagree	Agree	Agree	Agree	Agree	Agree
<=22	Third	No		Voluntary	Agree	Strongly Agree	Strongly Agree	Agree	Strongly Agree	Strongly Agree	Agree	Agree	Agree	Agree	Strongly Agree	Agree	Agree	Strongly Agree	Agree	Strongly Agree	Strongly Agree	Strongly Agree	Agree	Strongly Agree	Strongly Agree	Agree	Strongly Agree	Disagree	Strongly Agree	Strongly Agree	Strongly Agree	Agree	Agree	Agree
<=22	Third	No		Voluntary	Strongly Agree	Strongly Agree	Strongly Agree	Strongly Agree	Strongly Agree	Strongly Agree	Strongly Agree	Strongly Agree	Agree	Strongly Agree	Strongly Agree	Strongly Agree	Strongly Agree	Strongly Agree	Strongly Agree
<=22	Third	Yes	Yes	Recommended by family or peers	Disagree	Agree	Agree	Strongly Agree	Strongly Agree	Agree	Disagree	Agree	Agree	Strongly Disagree	Disagree	Disagree	Disagree	Disagree	Agree
23-27	Third	Yes	Yes	Voluntary	Agree	Strongly Agree	Strongly Agree	Strongly Agree	Strongly Agree	Agree	Strongly Agree	Agree	Agree	Strongly Agree	Strongly Agree	Agree	Strongly Agree	Strongly Agree	Strongly Agree
<=22	Third	No		Voluntary	Strongly Agree	Strongly Agree	Strongly Agree	Strongly Agree	Strongly Agree	Strongly Agree	Agree	Strongly Agree	Strongly Agree	Strongly Agree	Strongly Agree	Strongly Agree	Strongly Agree	Strongly Agree	Strongly Agree	Strongly Agree	Strongly Agree	Strongly Agree	Strongly Agree	Strongly Agree	Strongly Agree	Agree	Strongly Agree	Strongly Agree	Strongly Agree	Strongly Agree	Strongly Agree	Strongly Agree	Strongly Agree	Strongly Agree
<=22	Third	No		Voluntary	Strongly Agree	Strongly Agree	Strongly Agree	Strongly Agree	Strongly Agree	Strongly Agree	Strongly Agree	Agree	Agree	Agree	Strongly Agree	Agree	Strongly Agree	Agree	Strongly Agree
<=22	Third	No		Voluntary	Agree	Strongly Agree	Strongly Agree	Agree	Strongly Agree	Agree	Agree	Agree	Strongly Agree	Agree	Agree	Strongly Agree	Strongly Agree	Strongly Agree	Strongly Agree
<=22	Third	Yes	No	Voluntary	Agree	Strongly Agree	Agree	Disagree	Agree	Strongly Agree	Strongly Agree	Disagree	Disagree	Strongly Disagree	Agree	Strongly Disagree	Strongly Agree	Strongly Agree	Strongly Agree	Agree	Strongly Agree	Agree	Agree	Disagree	Strongly Agree	Disagree	Strongly Agree	Disagree	Agree	Agree	Agree	Agree	Agree	Strongly Disagree
23-27	Third	Yes	No	Voluntary	Agree	Strongly Agree	Strongly Agree	Agree	Agree	Agree	Agree	Agree	Agree	Disagree	Agree	Disagree	Agree	Agree	Agree
<=22	Second	No		Voluntary	Agree	Strongly Agree	Strongly Agree	Agree	Agree	Strongly Agree	Strongly Agree	Agree	Agree	Agree	Agree	Strongly Agree	Strongly Agree	Strongly Agree	Agree	Agree	Strongly Agree	Strongly Agree	Agree	Agree	Strongly Agree	Agree	Agree	Agree	Agree	Agree	Agree	Strongly Agree	Agree	Agree
<=22	Second	Yes	No	Voluntary	Strongly Agree	Strongly Agree	Strongly Agree	Agree	Strongly Agree	Strongly Agree	Agree	Strongly Agree	Strongly Agree	Disagree	Agree	Agree	Strongly Agree	Strongly Agree	Strongly Agree
23-27	Third	Yes	Yes	Voluntary	Strongly Agree	Strongly Agree	Strongly Agree	Strongly Agree	Strongly Agree	Strongly Agree	Strongly Agree	Strongly Agree	Strongly Agree	Strongly Agree	Strongly Agree	Strongly Agree	Strongly Agree	Strongly Agree	Strongly Agree
<=22	Third	No		Voluntary	Agree	Agree	Strongly Agree	Agree	Strongly Agree	Agree	Agree	Strongly Agree	Agree	Agree	Agree	Agree	Agree	Strongly Agree	Strongly Agree	Agree	Agree	Strongly Agree	Strongly Agree	Strongly Agree	Agree	Strongly Agree	Strongly Agree	Agree	Agree	Agree	Agree	Agree	Strongly Agree	Strongly Agree
<=22	Third	No		Voluntary	Strongly Agree	Strongly Agree	Strongly Agree	Agree	Strongly Agree	Strongly Agree	Strongly Agree	Strongly Agree	Agree	Strongly Agree	Strongly Agree	Agree	Strongly Agree	Strongly Agree	Strongly Agree	Strongly Agree	Strongly Agree	Strongly Agree	Strongly Disagree	Strongly Agree	Strongly Agree	Agree	Strongly Agree	Agree	Strongly Disagree	Strongly Agree	Agree	Strongly Agree	Strongly Agree	Strongly Agree
<=22	Third	Yes	No	Voluntary	Agree	Strongly Agree	Strongly Agree	Agree	Strongly Agree	Strongly Agree	Agree	Disagree	Disagree	Agree	Agree	Agree	Strongly Agree	Disagree	Disagree
<=22	Third	Yes	No	Voluntary	Strongly Disagree	Strongly Agree	Strongly Agree	Agree	Agree	Agree	Agree	Strongly Agree	Agree	Agree	Strongly Agree	Agree	Agree	Agree	Strongly Agree
<=22	Third	No		Voluntary	Strongly Agree	Strongly Agree	Strongly Agree	Agree	Strongly Agree	Strongly Agree	Strongly Agree	Agree	Agree	Disagree	Agree	Agree	Strongly Agree	Strongly Agree	Strongly Agree	Strongly Agree	Strongly Agree	Strongly Agree	Strongly Agree	Strongly Agree	Strongly Agree	Agree	Agree	Agree	Agree	Strongly Agree	Agree	Strongly Agree	Strongly Agree	Strongly Agree
23-27	Third	No		Voluntary	Strongly Agree	Strongly Agree	Strongly Agree	Strongly Agree	Strongly Agree	Strongly Agree	Strongly Agree	Disagree	Agree	Strongly Agree	Strongly Agree	Strongly Agree	Strongly Agree	Strongly Agree	Strongly Agree	Strongly Agree	Strongly Agree	Strongly Agree	Strongly Agree	Strongly Agree	Strongly Agree	Strongly Agree	Agree	Agree	Agree	Agree	Strongly Agree	Strongly Agree	Agree	Strongly Agree
<=22	Third	Yes	No	Voluntary	Strongly Agree	Strongly Agree	Strongly Agree	Strongly Agree	Strongly Agree	Strongly Agree	Agree	Strongly Agree	Disagree	Agree	Agree	Strongly Agree	Strongly Agree	Strongly Agree	Strongly Agree	Strongly Agree	Strongly Agree	Strongly Agree	Strongly Agree	Strongly Agree	Strongly Agree	Strongly Agree	Strongly Agree	Agree	Agree	Strongly Agree	Agree	Agree	Strongly Agree	Strongly Agree
<=22	Third	No		Voluntary	Strongly Agree	Strongly Agree	Strongly Agree	Agree	Strongly Agree	Agree	Agree	Strongly Agree	Strongly Agree	Strongly Agree	Agree	Agree	Agree	Agree	Strongly Agree
<=22	Third	No		Voluntary	Agree	Strongly Agree	Agree	Strongly Agree	Agree	Strongly Agree	Strongly Agree	Agree	Agree	Agree	Agree	Strongly Agree	Strongly Agree	Agree	Agree	Strongly Agree	Strongly Agree	Strongly Agree	Strongly Agree	Strongly Agree	Strongly Agree	Strongly Agree	Strongly Agree	Strongly Agree	Strongly Agree	Strongly Agree	Strongly Agree	Strongly Agree	Strongly Agree	Strongly Agree
23-27	Second	Yes	No	Voluntary	Agree	Strongly Agree	Agree	Agree	Strongly Agree	Agree	Agree	Strongly Agree	Agree	Agree	Strongly Agree	Strongly Agree	Agree	Strongly Agree	Strongly Agree
<=22	Third	Yes	Yes	Voluntary	Agree	Agree	Agree	Agree	Strongly Agree	Agree	Agree	Strongly Agree	Agree	Strongly Agree	Strongly Agree	Agree	Agree	Agree	Agree
<=22	Third	No		Voluntary	Agree	Strongly Agree	Agree	Strongly Agree	Strongly Agree	Agree	Disagree	Strongly Agree	Strongly Agree	Strongly Agree	Strongly Agree	Disagree	Agree	Disagree	Strongly Agree
23-27	Third	Yes	Yes	Voluntary	Strongly Agree	Strongly Agree	Strongly Agree	Agree	Disagree	Agree	Agree	Strongly Agree	Agree	Agree	Agree	Disagree	Strongly Agree	Agree	Agree
<=22	Third	Yes	No	Voluntary	Agree	Strongly Agree	Agree	Strongly Agree	Strongly Agree	Agree	Strongly Agree	Disagree	Disagree	Strongly Disagree	Agree	Agree	Strongly Agree	Agree	Agree
23-27	Third	No		Voluntary	Agree	Strongly Agree	Strongly Agree	Agree	Agree	Agree	Disagree	Strongly Agree	Strongly Agree	Disagree	Strongly Agree	Agree	Agree	Agree	Agree	Agree	Strongly Agree	Strongly Agree	Strongly Agree	Agree	Agree	Disagree	Strongly Agree	Strongly Agree	Disagree	Strongly Agree	Agree	Agree	Agree	Disagree
<=22	Third	No		Voluntary	Strongly Agree	Strongly Agree	Agree	Agree	Agree	Strongly Agree	Strongly Agree	Strongly Agree	Strongly Agree	Strongly Agree	Agree	Agree	Strongly Agree	Strongly Agree	Strongly Agree
23-27	Third	No		Voluntary	Strongly Agree	Strongly Agree	Agree	Agree	Strongly Agree	Agree	Agree	Strongly Agree	Strongly Agree	Agree	Agree	Agree	Agree	Agree	Agree
<=22	Third	No		Voluntary	Strongly Agree	Strongly Agree	Agree	Strongly Agree	Strongly Agree	Strongly Agree	Strongly Agree	Strongly Agree	Strongly Agree	Strongly Agree	Agree	Disagree	Disagree	Disagree	Agree
<=22	Third	No		Voluntary	Strongly Agree	Strongly Agree	Strongly Agree	Agree	Agree	Agree	Agree	Agree	Agree	Agree	Agree	Disagree	Agree	Strongly Agree	Strongly Agree	Agree	Strongly Agree	Strongly Agree	Agree	Agree	Agree	Agree	Strongly Agree	Agree	Agree	Agree	Agree	Strongly Agree	Agree	Strongly Agree
<=22	Second	No		Voluntary	Strongly Agree	Agree	Agree	Agree	Strongly Agree	Strongly Agree	Agree	Strongly Agree	Agree	Agree	Strongly Agree	Agree	Agree	Agree	Agree
<=22	Third	No		Voluntary	Strongly Agree	Strongly Agree	Strongly Agree	Strongly Agree	Agree	Agree	Strongly Agree	Agree	Agree	Agree	Agree	Strongly Agree	Strongly Agree	Strongly Agree	Strongly Agree
23-27	Third	Yes	Yes	Voluntary	Agree	Agree	Strongly Agree	Agree	Strongly Agree	Agree	Strongly Agree	Agree	Agree	Agree	Agree	Agree	Agree	Agree	Strongly Agree
23-27	Third	No		Voluntary	Agree	Strongly Agree	Agree	Strongly Agree	Strongly Agree	Strongly Agree	Agree	Strongly Agree	Agree	Disagree	Agree	Agree	Strongly Agree	Strongly Agree	Strongly Agree	Strongly Agree	Strongly Agree	Strongly Agree	Strongly Agree	Strongly Agree	Strongly Agree	Agree	Strongly Agree	Agree	Agree	Strongly Agree	Agree	Strongly Agree	Agree	Agree
<=22	Third	Yes	No	Voluntary	Strongly Agree	Strongly Agree	Strongly Agree	Agree	Strongly Agree	Strongly Agree	Agree	Strongly Agree	Agree	Disagree	Agree	Strongly Disagree	Strongly Agree	Strongly Agree	Agree
<=22	Third	No		Voluntary	Agree	Strongly Agree	Strongly Agree	Strongly Agree	Strongly Agree	Strongly Agree	Agree	Agree	Agree	Agree	Agree	Agree	Agree	Agree	Agree	Agree	Strongly Agree	Agree	Strongly Agree	Agree	Strongly Agree	Agree	Agree	Strongly Agree	Agree	Agree	Disagree	Agree	Agree	Agree
<=22	Third	Yes	No	Recommended by family or peers	Agree	Strongly Agree	Strongly Agree	Disagree	Strongly Agree	Strongly Agree	Disagree	Strongly Agree	Agree	Strongly Agree	Agree	Agree	Strongly Agree	Agree	Agree
23-27	Third	Yes	Yes	Voluntary	Strongly Agree	Agree	Strongly Agree	Strongly Agree	Strongly Agree	Strongly Agree	Strongly Agree	Strongly Agree	Strongly Agree	Disagree	Disagree	Agree	Agree	Agree	Agree
<=22	Third	Yes	Yes	Voluntary	Agree	Agree	Strongly Agree	Strongly Agree	Strongly Agree	Strongly Agree	Agree	Agree	Agree	Agree	Agree	Agree	Agree	Strongly Agree	Strongly Agree	Strongly Agree	Strongly Agree	Strongly Agree	Strongly Agree	Strongly Agree	Strongly Agree	Strongly Agree	Agree	Strongly Agree	Strongly Agree	Strongly Agree	Strongly Agree	Strongly Agree	Agree	Strongly Agree
<=22	Third	No		Voluntary	Agree	Strongly Agree	Agree	Strongly Agree	Strongly Agree	Agree	Strongly Agree	Disagree	Agree	Disagree	Disagree	Strongly Agree	Strongly Agree	Strongly Agree	Agree	Strongly Agree	Strongly Agree	Strongly Agree	Strongly Agree	Agree	Agree	Agree	Agree	Strongly Agree	Agree	Agree	Agree	Agree	Strongly Agree	Agree
<=22	Third	Yes	No	Voluntary	Agree	Agree	Strongly Agree	Strongly Agree	Agree	Strongly Agree	Strongly Agree	Agree	Agree	Disagree	Agree	Agree	Disagree	Agree	Disagree
<=22	Second	No		Voluntary	Agree	Strongly Agree	Strongly Agree	Strongly Agree	Strongly Agree	Agree	Strongly Agree	Strongly Agree	Agree	Agree	Strongly Agree	Disagree	Agree	Strongly Agree	Strongly Agree
23-27	Third	Yes	No	Voluntary	Strongly Agree	Agree	Strongly Agree	Agree	Agree	Agree	Agree	Disagree	Agree	Agree	Agree	Disagree	Strongly Agree	Agree	Agree
<=22	Third	Yes	No	Voluntary	Agree	Strongly Agree	Strongly Agree	Strongly Agree	Strongly Agree	Strongly Agree	Strongly Agree	Agree	Agree	Agree	Agree	Agree	Agree	Agree	Strongly Agree
<=22	Third	No		Voluntary	Strongly Agree	Strongly Agree	Agree	Strongly Agree	Agree	Strongly Agree	Agree	Agree	Disagree	Agree	Agree	Disagree	Strongly Agree	Agree	Agree	Agree	Strongly Agree	Agree	Strongly Agree	Agree	Strongly Agree	Agree	Agree	Agree	Agree	Agree	Agree	Strongly Agree	Strongly Agree	Strongly Agree
28-33	Third	Yes	No	Voluntary	Agree	Agree	Agree	Agree	Strongly Agree	Agree	Strongly Agree	Agree	Agree	Disagree	Agree	Agree	Agree	Agree	Agree	Agree	Agree	Agree	Agree	Strongly Agree	Agree	Strongly Agree	Agree	Agree	Agree	Agree	Agree	Agree	Agree	Agree
<=22	Third	Yes	No	Voluntary	Agree	Strongly Agree	Strongly Agree	Agree	Strongly Agree	Agree	Disagree	Strongly Agree	Strongly Agree	Agree	Agree	Strongly Agree	Strongly Agree	Strongly Agree	Agree
<=22	Third	Yes	No	Voluntary	Strongly Agree	Agree	Strongly Agree	Strongly Agree	Strongly Agree	Strongly Agree	Strongly Agree	Strongly Agree	Strongly Agree	Strongly Agree	Strongly Agree	Strongly Agree	Strongly Agree	Strongly Agree	Strongly Agree
23-27	Third	Yes	Yes	Voluntary	Agree	Strongly Agree	Strongly Agree	Strongly Agree	Strongly Agree	Agree	Strongly Agree	Disagree	Disagree	Agree	Disagree	Strongly Agree	Strongly Agree	Strongly Agree	Agree
23-27	Third	Yes	Yes	Voluntary	Agree	Strongly Agree	Agree	Agree	Strongly Agree	Strongly Agree	Strongly Agree	Strongly Agree	Agree	Agree	Agree	Strongly Agree	Strongly Agree	Strongly Agree	Strongly Agree
<=22	Third	Yes	No	Voluntary	Strongly Agree	Agree	Agree	Strongly Agree	Strongly Agree	Agree	Agree	Disagree	Strongly Agree	Strongly Agree	Agree	Agree	Strongly Agree	Strongly Agree	Agree
23-27	Third	No		Voluntary	Strongly Agree	Agree	Strongly Agree	Agree	Strongly Agree	Agree	Agree	Agree	Strongly Agree	Strongly Disagree	Agree	Agree	Agree	Strongly Agree	Agree
<=22	Second	No		Voluntary	Agree	Agree	Strongly Agree	Agree	Strongly Agree	Agree	Disagree	Agree	Strongly Agree	Strongly Agree	Agree	Agree	Strongly Agree	Agree	Strongly Agree	Strongly Agree	Agree	Strongly Agree	Agree	Strongly Agree	Agree	Agree	Strongly Agree	Agree	Strongly Agree	Strongly Agree	Agree	Agree	Strongly Disagree	Agree
<=22	Third	Yes	Yes	Voluntary	Agree	Strongly Agree	Agree	Agree	Strongly Agree	Agree	Agree	Agree	Agree	Agree	Strongly Agree	Agree	Agree	Agree	Agree
<=22	Third	Yes	No	Voluntary	Agree	Strongly Agree	Strongly Agree	Strongly Agree	Strongly Agree	Agree	Agree	Strongly Agree	Agree	Agree	Agree	Agree	Strongly Agree	Strongly Agree	Strongly Agree
23-27	Third	Yes	No	Voluntary	Agree	Strongly Agree	Strongly Agree	Strongly Agree	Agree	Agree	Agree	Agree	Agree	Agree	Agree	Agree	Agree	Agree	Agree	Strongly Agree	Strongly Agree	Agree	Strongly Agree	Strongly Agree	Agree	Agree	Agree	Agree	Agree	Strongly Agree	Agree	Agree	Agree	Agree
<=22	Third	No		Voluntary	Agree	Strongly Agree	Agree	Agree	Strongly Agree	Strongly Agree	Strongly Agree	Disagree	Agree	Strongly Disagree	Agree	Disagree	Agree	Strongly Agree	Agree	Agree	Strongly Agree	Strongly Agree	Agree	Strongly Agree	Strongly Agree	Agree	Agree	Disagree	Strongly Disagree	Agree	Agree	Strongly Agree	Strongly Agree	Agree
<=22	Third	Yes	No	Voluntary	Strongly Agree	Strongly Agree	Strongly Agree	Agree	Strongly Agree	Strongly Agree	Strongly Agree	Agree	Agree	Agree	Agree	Strongly Agree	Strongly Agree	Strongly Agree	Strongly Agree
<=22	Third	Yes	No	Voluntary	Agree	Strongly Agree	Strongly Disagree	Strongly Agree	Agree	Agree	Strongly Agree	Agree	Strongly Agree	Agree	Agree	Agree	Strongly Agree	Agree	Strongly Agree
<=22	Third	Yes	No	Voluntary	Agree	Strongly Agree	Strongly Agree	Agree	Strongly Agree	Agree	Strongly Agree	Agree	Agree	Disagree	Strongly Agree	Disagree	Agree	Agree	Agree
23-27	Third	Yes	Yes	Voluntary	Agree	Strongly Agree	Agree	Agree	Agree	Agree	Agree	Agree	Agree	Disagree	Agree	Agree	Strongly Agree	Strongly Agree	Strongly Agree	Agree	Strongly Agree	Strongly Agree	Agree	Agree	Agree	Agree	Agree	Agree	Disagree	Agree	Agree	Agree	Strongly Agree	Agree
<=22	Third	Yes	Yes	Voluntary	Agree	Strongly Agree	Strongly Agree	Strongly Agree	Agree	Agree	Strongly Agree	Agree	Agree	Agree	Agree	Agree	Disagree	Agree	Agree	Strongly Agree	Agree	Strongly Agree	Agree	Strongly Agree	Strongly Agree	Strongly Agree	Agree	Strongly Agree	Agree	Agree	Agree	Agree	Agree	Agree
<=22	Third	Yes	No	Voluntary	Strongly Agree	Strongly Agree	Strongly Agree	Strongly Agree	Strongly Agree	Strongly Agree	Strongly Agree	Agree	Disagree	Disagree	Disagree	Agree	Agree	Agree	Agree	Strongly Agree	Strongly Agree	Strongly Agree	Strongly Agree	Strongly Agree	Agree	Agree	Agree	Agree	Agree	Disagree	Agree	Agree	Agree	Agree
23-27	Second	Yes	Yes	Voluntary	Agree	Strongly Agree	Strongly Agree	Agree	Agree	Agree	Strongly Agree	Agree	Disagree	Strongly Agree	Disagree	Disagree	Agree	Agree	Agree	Agree	Strongly Agree	Strongly Agree	Agree	Agree	Agree	Agree	Disagree	Agree	Strongly Agree	Disagree	Disagree	Strongly Agree	Agree	Strongly Agree
<=22	Third	No		Voluntary	Strongly Agree	Agree	Agree	Agree	Strongly Agree	Strongly Agree	Strongly Agree	Agree	Disagree	Agree	Disagree	Disagree	Strongly Agree	Disagree	Agree
<=22	Third	Yes	No	Voluntary	Agree	Strongly Agree	Strongly Agree	Agree	Strongly Agree	Agree	Strongly Agree	Strongly Agree	Agree	Agree	Agree	Strongly Agree	Agree	Agree	Agree	Strongly Agree	Agree	Strongly Agree	Agree	Strongly Agree	Agree	Strongly Agree	Agree	Agree	Agree	Agree	Agree	Agree	Agree	Agree
<=22	Third	No		Voluntary	Strongly Agree	Agree	Strongly Agree	Agree	Strongly Agree	Strongly Agree	Strongly Agree	Strongly Agree	Strongly Agree	Strongly Agree	Strongly Agree	Agree	Agree	Strongly Agree	Strongly Agree	Strongly Agree	Strongly Agree	Strongly Agree	Strongly Agree	Strongly Agree	Strongly Agree	Agree	Strongly Agree	Strongly Agree	Strongly Agree	Strongly Agree	Agree	Agree	Strongly Agree	Strongly Agree
<=22	Third	No		Voluntary	Agree	Agree	Strongly Agree	Agree	Strongly Agree	Agree	Strongly Agree	Agree	Agree	Agree	Strongly Agree	Strongly Agree	Strongly Agree	Strongly Agree	Agree	Agree	Strongly Agree	Agree	Agree	Agree	Strongly Agree	Agree	Agree	Agree	Agree	Agree	Agree	Strongly Agree	Strongly Agree	Agree
<=22	Third	Yes	No	Voluntary	Agree	Agree	Strongly Agree	Agree	Strongly Agree	Strongly Agree	Strongly Agree	Strongly Agree	Agree	Strongly Agree	Agree	Agree	Strongly Agree	Strongly Agree	Strongly Agree	Strongly Agree	Strongly Agree	Strongly Agree	Strongly Agree	Strongly Agree	Strongly Agree	Strongly Agree	Strongly Agree	Agree	Agree	Agree	Agree	Strongly Agree	Strongly Agree	Strongly Agree
<=22	Third	Yes	No	Voluntary	Strongly Agree	Strongly Agree	Strongly Agree	Strongly Agree	Strongly Agree	Strongly Agree	Strongly Agree	Strongly Agree	Agree	Agree	Strongly Agree	Agree	Strongly Agree	Strongly Agree	Strongly Agree	Agree	Strongly Agree	Strongly Agree	Strongly Agree	Agree	Strongly Agree	Agree	Strongly Agree	Agree	Agree	Agree	Agree	Agree	Strongly Agree	Strongly Agree
<=22	Third	Yes	No	Voluntary	Agree	Strongly Agree	Strongly Agree	Agree	Strongly Agree	Strongly Agree	Agree	Agree	Agree	Disagree	Strongly Agree	Strongly Agree	Strongly Agree	Agree	Agree	Disagree	Strongly Agree	Strongly Agree	Strongly Agree	Strongly Agree	Agree	Strongly Agree	Strongly Agree	Agree	Agree	Agree	Strongly Agree	Strongly Agree	Agree	Agree
<=22	Third	Yes	No	Voluntary	Agree	Strongly Agree	Agree	Strongly Agree	Strongly Agree	Agree	Strongly Agree	Agree	Agree	Strongly Agree	Strongly Agree	Agree	Strongly Agree	Strongly Agree	Agree	Strongly Agree	Strongly Agree	Agree	Agree	Strongly Agree	Strongly Agree	Agree	Agree	Strongly Agree	Agree	Disagree	Agree	Strongly Agree	Agree	Strongly Disagree
<=22	Third	No		Voluntary	Agree	Strongly Agree	Agree	Strongly Agree	Agree	Strongly Agree	Strongly Agree	Agree	Agree	Disagree	Agree	Strongly Agree	Agree	Strongly Agree	Agree	Agree	Strongly Agree	Strongly Agree	Strongly Agree	Strongly Agree	Strongly Agree	Strongly Agree	Agree	Disagree	Disagree	Agree	Strongly Agree	Strongly Agree	Strongly Agree	Strongly Agree
<=22	Second	No		Voluntary	Agree	Agree	Strongly Agree	Strongly Agree	Agree	Agree	Strongly Agree	Agree	Strongly Agree	Agree	Disagree	Agree	Strongly Agree	Strongly Agree	Strongly Agree
23-27	Third	Yes	No	Voluntary	Agree	Agree	Strongly Agree	Strongly Agree	Strongly Agree	Strongly Agree	Strongly Agree	Agree	Agree	Agree	Agree	Agree	Agree	Agree	Agree
<=22	Third	Yes	Yes	Voluntary	Disagree	Agree	Strongly Agree	Agree	Strongly Agree	Agree	Agree	Agree	Disagree	Agree	Strongly Agree	Agree	Agree	Agree	Strongly Agree	Strongly Disagree	Agree	Strongly Agree	Agree	Agree	Agree	Agree	Strongly Agree	Disagree	Agree	Strongly Agree	Agree	Agree	Strongly Agree	Strongly Agree
23-27	Third	Yes	No	Voluntary	Agree	Disagree	Strongly Disagree	Agree	Disagree	Agree	Disagree	Strongly Disagree	Disagree	Strongly Disagree	Strongly Disagree	Strongly Disagree	Agree	Strongly Disagree	Strongly Disagree	Strongly Agree	Agree	Strongly Agree	Agree	Agree	Strongly Agree	Agree	Strongly Agree	Agree	Disagree	Agree	Agree	Agree	Agree	Agree
>=34	Third	Yes	Yes	Voluntary	Agree	Agree	Agree	Agree	Agree	Strongly Agree	Agree	Agree	Strongly Agree	Agree	Disagree	Disagree	Agree	Agree	Strongly Agree	Agree	Agree	Agree	Strongly Agree	Agree	Agree	Agree	Agree	Strongly Agree	Strongly Agree	Agree	Agree	Agree	Agree	Agree
<=22	Third	Yes	No	Voluntary	Agree	Strongly Agree	Strongly Agree	Agree	Strongly Agree	Agree	Strongly Agree	Agree	Agree	Agree	Agree	Agree	Strongly Agree	Agree	Agree	Agree	Strongly Agree	Strongly Agree	Agree	Strongly Agree	Agree	Agree	Agree	Agree	Agree	Agree	Agree	Agree	Agree	Agree
<=22	Third	Yes	Yes	Voluntary	Agree	Agree	Strongly Agree	Agree	Strongly Agree	Agree	Agree	Agree	Agree	Disagree	Agree	Agree	Agree	Agree	Agree	Agree	Agree	Strongly Agree	Agree	Strongly Agree	Agree	Agree	Agree	Agree	Disagree	Agree	Agree	Agree	Agree	Strongly Agree
<=22	Third	Yes	No	Voluntary	Agree	Agree	Strongly Agree	Strongly Agree	Strongly Agree	Strongly Agree	Strongly Agree	Agree	Strongly Agree	Strongly Agree	Strongly Agree	Agree	Strongly Agree	Strongly Agree	Agree
23-27	Third	Yes	Yes	Voluntary	Strongly Agree	Strongly Agree	Strongly Agree	Strongly Agree	Strongly Agree	Strongly Agree	Strongly Agree	Strongly Agree	Agree	Agree	Strongly Agree	Agree	Strongly Agree	Strongly Agree	Strongly Agree	Strongly Agree	Strongly Agree	Strongly Agree	Strongly Agree	Strongly Agree	Strongly Agree	Strongly Agree	Strongly Agree	Agree	Agree	Strongly Agree	Strongly Agree	Strongly Agree	Strongly Agree	Agree
23-27	Third	Yes	Yes	Voluntary	Agree	Strongly Agree	Agree	Agree	Agree	Strongly Agree	Agree	Agree	Agree	Disagree	Agree	Agree	Agree	Strongly Agree	Agree
<=22	Second	No		Voluntary	Strongly Agree	Strongly Agree	Strongly Agree	Agree	Strongly Agree	Strongly Agree	Strongly Agree	Agree	Strongly Agree	Agree	Strongly Agree	Strongly Agree	Agree	Agree	Agree
<=22	Third	No		Voluntary	Agree	Strongly Agree	Strongly Agree	Agree	Strongly Agree	Strongly Agree	Agree	Agree	Agree	Agree	Agree	Agree	Agree	Strongly Agree	Agree	Strongly Agree	Strongly Agree	Agree	Strongly Agree	Strongly Agree	Agree	Agree	Agree	Agree	Agree	Agree	Disagree	Agree	Strongly Agree	Strongly Agree
23-27	Third	Yes	Yes	Voluntary	Agree	Agree	Agree	Agree	Strongly Agree	Agree	Agree	Strongly Agree	Agree	Agree	Agree	Disagree	Strongly Agree	Strongly Agree	Strongly Agree
<=22	Third	Yes	No	Voluntary	Agree	Agree	Strongly Agree	Agree	Agree	Agree	Disagree	Agree	Strongly Agree	Disagree	Agree	Disagree	Agree	Agree	Agree
<=22	Third	Yes	No	Voluntary	Agree	Agree	Strongly Agree	Agree	Strongly Agree	Agree	Strongly Agree	Agree	Strongly Agree	Agree	Strongly Agree	Agree	Agree	Strongly Agree	Agree
<=22	Third	Yes	No	Voluntary	Strongly Disagree	Strongly Disagree	Disagree	Strongly Disagree	Strongly Disagree	Strongly Disagree	Strongly Disagree	Strongly Disagree	Strongly Disagree	Disagree	Strongly Disagree	Strongly Disagree	Strongly Disagree	Strongly Disagree	Disagree
23-27	Third	Yes	No	Voluntary	Agree	Agree	Strongly Agree	Agree	Strongly Agree	Agree	Strongly Agree	Agree	Agree	Agree	Disagree	Agree	Disagree	Disagree	Disagree
<=22	Third	No		Voluntary	Agree	Strongly Agree	Strongly Agree	Strongly Agree	Strongly Agree	Agree	Agree	Agree	Agree	Agree	Agree	Disagree	Agree	Agree	Agree
<=22	Third	Yes	No	Voluntary	Agree	Strongly Agree	Strongly Agree	Agree	Strongly Agree	Agree	Agree	Agree	Agree	Disagree	Agree	Agree	Strongly Agree	Strongly Agree	Strongly Agree
<=22	Third	No		Voluntary	Agree	Agree	Strongly Agree	Agree	Strongly Agree	Strongly Agree	Agree	Disagree	Strongly Agree	Agree	Agree	Strongly Agree	Strongly Agree	Strongly Agree	Agree
<=22	Third	Yes	Yes	Voluntary	Agree	Strongly Agree	Agree	Agree	Agree	Agree	Agree	Agree	Agree	Strongly Disagree	Agree	Agree	Agree	Agree	Agree
28-33	Second	No		Voluntary	Agree	Strongly Agree	Agree	Agree	Strongly Agree	Agree	Agree	Disagree	Agree	Agree	Disagree	Agree	Strongly Agree	Agree	Agree	Agree	Strongly Agree	Agree	Agree	Strongly Agree	Agree	Agree	Agree	Agree	Agree	Agree	Agree	Strongly Agree	Disagree	Strongly Agree
28-33	Third	Yes	No	Voluntary	Strongly Disagree	Strongly Disagree	Strongly Disagree	Strongly Disagree	Strongly Disagree	Disagree	Disagree	Strongly Disagree	Disagree	Disagree	Disagree	Disagree	Disagree	Strongly Disagree	Disagree	Agree	Strongly Agree	Strongly Agree	Strongly Agree	Strongly Agree	Agree	Agree	Strongly Agree	Agree	Agree	Agree	Agree	Agree	Agree	Agree
23-27	Third	Yes	Yes	Voluntary	Agree	Strongly Agree	Strongly Agree	Strongly Agree	Agree	Strongly Agree	Agree	Strongly Agree	Agree	Agree	Disagree	Agree	Agree	Strongly Agree	Agree
28-33	Third	Yes	Yes	Voluntary	Strongly Agree	Strongly Agree	Strongly Agree	Agree	Agree	Strongly Agree	Strongly Agree	Agree	Strongly Agree	Agree	Strongly Agree	Strongly Agree	Agree	Strongly Agree	Strongly Agree	Strongly Agree	Strongly Agree	Strongly Agree	Strongly Agree	Agree	Strongly Agree	Strongly Agree	Strongly Agree	Strongly Agree	Strongly Agree	Disagree	Agree	Agree	Strongly Agree	Strongly Agree
>=34	Third	Yes	Yes	Voluntary	Agree	Agree	Agree	Agree	Agree	Agree	Disagree	Agree	Disagree	Agree	Disagree	Disagree	Disagree	Agree	Disagree	Agree	Agree	Agree	Agree	Agree	Agree	Agree	Agree	Disagree	Disagree	Agree	Disagree	Disagree	Strongly Agree	Strongly Agree
23-27	Third	Yes	No	Voluntary	Strongly Agree	Strongly Agree	Strongly Agree	Disagree	Strongly Agree	Agree	Strongly Agree	Disagree	Agree	Strongly Agree	Disagree	Strongly Agree	Agree	Strongly Agree	Agree
<=22	Third	Yes	No	Voluntary	Strongly Disagree	Strongly Disagree	Strongly Disagree	Agree	Agree	Strongly Disagree	Strongly Disagree	Agree	Agree	Strongly Disagree	Strongly Disagree	Strongly Disagree	Strongly Disagree	Strongly Disagree	Strongly Disagree
<=22	Third	No		Voluntary	Agree	Strongly Agree	Strongly Agree	Strongly Agree	Strongly Agree	Strongly Agree	Strongly Agree	Agree	Strongly Agree	Agree	Strongly Agree	Strongly Agree	Strongly Agree	Strongly Agree	Strongly Agree	Strongly Agree	Strongly Agree	Strongly Agree	Strongly Agree	Strongly Agree	Strongly Agree	Strongly Agree	Strongly Agree	Strongly Agree	Strongly Agree	Strongly Agree	Strongly Agree	Strongly Agree	Strongly Agree	Strongly Agree
23-27	Third	Yes	Yes	Voluntary	Agree	Agree	Strongly Agree	Strongly Agree	Strongly Agree	Agree	Agree	Agree	Agree	Agree	Agree	Agree	Agree	Agree	Strongly Agree	Agree	Agree	Strongly Agree	Agree	Agree	Agree	Agree	Agree	Strongly Agree	Agree	Agree	Agree	Agree	Agree	Agree
23-27	Second	Yes	No	Recommended by family or peers	Agree	Agree	Agree	Agree	Agree	Agree	Agree	Agree	Strongly Agree	Disagree	Disagree	Agree	Disagree	Agree	Agree	Agree	Agree	Agree	Disagree	Agree	Strongly Agree	Strongly Agree	Agree	Strongly Agree	Agree	Agree	Strongly Agree	Disagree	Agree	Agree
23-27	Third	Yes	No	Voluntary	Agree	Agree	Strongly Agree	Agree	Agree	Agree	Agree	Agree	Disagree	Strongly Agree	Agree	Agree	Strongly Agree	Agree	Strongly Agree	Agree	Agree	Strongly Agree	Agree	Strongly Agree	Strongly Agree	Agree	Agree	Agree	Strongly Agree	Agree	Agree	Strongly Agree	Agree	Agree
<=22	Second	Yes	No	Voluntary	Agree	Strongly Agree	Agree	Agree	Agree	Agree	Agree	Agree	Agree	Agree	Agree	Agree	Strongly Agree	Agree	Agree
<=22	Third	No		Voluntary	Agree	Strongly Agree	Agree	Agree	Strongly Agree	Strongly Agree	Strongly Agree	Strongly Agree	Agree	Disagree	Agree	Agree	Strongly Agree	Agree	Agree
<=22	Third	No		Recommended by family or peers	Agree	Strongly Agree	Strongly Agree	Agree	Strongly Agree	Strongly Agree	Strongly Agree	Strongly Agree	Agree	Disagree	Strongly Agree	Agree	Agree	Agree	Agree
28-33	Third	Yes	Yes	Voluntary	Strongly Agree	Agree	Agree	Agree	Agree	Strongly Agree	Agree	Agree	Agree	Agree	Agree	Agree	Agree	Agree	Agree	Agree	Agree	Agree	Agree	Agree	Agree	Agree	Agree	Agree	Agree	Agree	Agree	Agree	Agree	Agree
23-27	Third	Yes	Yes	Voluntary	Agree	Agree	Agree	Agree	Agree	Disagree	Strongly Agree	Strongly Agree	Strongly Agree	Strongly Agree	Agree	Disagree	Agree	Strongly Agree	Agree
<=22	Third	No		Voluntary	Agree	Agree	Agree	Strongly Agree	Agree	Disagree	Strongly Agree	Strongly Agree	Disagree	Strongly Agree	Strongly Agree	Agree	Agree	Strongly Agree	Disagree
28-33	Fourth	Yes	Yes	Voluntary	Agree	Agree	Agree	Strongly Agree	Agree	Agree	Agree	Agree	Disagree	Disagree	Disagree	Disagree	Agree	Agree	Strongly Agree	Agree	Agree	Agree	Agree	Agree	Disagree	Agree	Agree	Agree	Disagree	Disagree	Disagree	Agree	Agree	Agree
>=34	Fourth	Yes	Yes	Voluntary	Agree	Strongly Agree	Strongly Agree	Agree	Strongly Agree	Agree	Agree	Agree	Disagree	Agree	Strongly Agree	Agree	Strongly Agree	Strongly Agree	Strongly Agree
<=22	Fourth	Yes	Yes	Voluntary	Agree	Strongly Agree	Strongly Agree	Strongly Agree	Strongly Agree	Strongly Agree	Agree	Agree	Agree	Agree	Agree	Agree	Strongly Agree	Agree	Strongly Agree	Agree	Strongly Agree	Strongly Agree	Agree	Agree	Disagree	Strongly Agree	Agree	Strongly Agree	Agree	Agree	Disagree	Disagree	Agree	Agree
<=22	Fourth	No		Voluntary	Agree	Agree	Strongly Agree	Strongly Agree	Strongly Agree	Agree	Agree	Agree	Agree	Agree	Agree	Agree	Agree	Agree	Strongly Agree	Agree	Agree	Agree	Agree	Strongly Agree	Strongly Agree	Agree	Strongly Agree	Agree	Agree	Agree	Agree	Strongly Agree	Agree	Agree
<=22	Fourth	Yes	Yes	Voluntary	Agree	Strongly Agree	Strongly Agree	Agree	Strongly Agree	Strongly Agree	Strongly Agree	Agree	Agree	Agree	Disagree	Agree	Agree	Agree	Agree	Agree	Strongly Agree	Strongly Agree	Agree	Strongly Agree	Strongly Agree	Strongly Agree	Strongly Agree	Agree	Agree	Agree	Agree	Strongly Agree	Strongly Agree	Strongly Agree
<=22	Second	Yes	No	Voluntary	Strongly Agree	Agree	Strongly Agree	Agree	Agree	Disagree	Agree	Strongly Agree	Strongly Disagree	Strongly Agree	Agree	Agree	Disagree	Strongly Agree	Agree	Agree	Agree	Agree	Strongly Agree	Agree	Strongly Agree	Disagree	Agree	Disagree	Agree	Disagree	Disagree	Agree	Strongly Agree	Agree
28-33	Third	Yes	Yes	Voluntary	Strongly Agree	Strongly Agree	Strongly Agree	Strongly Agree	Strongly Agree	Strongly Agree	Strongly Agree	Agree	Strongly Agree	Disagree	Disagree	Disagree	Strongly Agree	Strongly Agree	Strongly Agree
23-27	Fourth	No		Voluntary	Agree	Strongly Agree	Strongly Agree	Strongly Agree	Strongly Agree	Strongly Agree	Strongly Agree	Strongly Agree	Disagree	Agree	Agree	Agree	Strongly Agree	Agree	Agree
>=34	Fourth	Yes	Yes	Voluntary	Agree	Strongly Agree	Strongly Agree	Strongly Agree	Strongly Agree	Agree	Strongly Agree	Strongly Agree	Agree	Agree	Agree	Strongly Disagree	Agree	Strongly Agree	Agree	Strongly Disagree	Strongly Disagree	Strongly Disagree	Strongly Disagree	Strongly Disagree	Strongly Disagree	Strongly Disagree	Strongly Disagree	Disagree	Agree	Agree	Disagree	Strongly Disagree	Strongly Agree	Strongly Disagree
<=22	Fourth	No		Voluntary	Agree	Disagree	Strongly Agree	Strongly Agree	Disagree	Strongly Agree	Agree	Disagree	Agree	Agree	Disagree	Strongly Agree	Strongly Agree	Agree	Strongly Agree	Agree	Strongly Agree	Agree	Strongly Agree	Agree	Strongly Agree	Disagree	Disagree	Agree	Agree	Disagree	Strongly Agree	Strongly Agree	Disagree	Strongly Agree
28-33	Fourth	Yes	Yes	Voluntary	Agree	Agree	Strongly Agree	Strongly Agree	Strongly Agree	Agree	Agree	Strongly Agree	Strongly Agree	Agree	Strongly Agree	Strongly Agree	Agree	Strongly Agree	Strongly Agree	Agree	Strongly Agree	Agree	Agree	Strongly Agree	Agree	Agree	Agree	Strongly Agree	Agree	Agree	Strongly Agree	Strongly Agree	Strongly Agree	Strongly Agree
<=22	Fourth	Yes	No	Recommended by family or peers	Agree	Strongly Agree	Agree	Agree	Agree	Strongly Agree	Strongly Agree	Agree	Strongly Agree	Strongly Agree	Agree	Agree	Disagree	Agree	Agree
<=22	Fourth	No		Voluntary	Agree	Strongly Agree	Strongly Agree	Strongly Agree	Strongly Agree	Strongly Agree	Strongly Agree	Strongly Agree	Strongly Agree	Strongly Agree	Strongly Agree	Disagree	Agree	Strongly Agree	Strongly Agree	Agree	Agree	Agree	Agree	Agree	Agree	Agree	Strongly Agree	Strongly Agree	Agree	Agree	Agree	Agree	Agree	Agree
<=22	Fourth	Yes	Yes	Voluntary	Agree	Agree	Strongly Agree	Agree	Strongly Agree	Agree	Agree	Strongly Agree	Agree	Strongly Agree	Agree	Agree	Agree	Strongly Agree	Strongly Agree	Strongly Agree	Strongly Agree	Strongly Agree	Strongly Agree	Strongly Agree	Strongly Agree	Strongly Agree	Strongly Agree	Strongly Agree	Strongly Agree	Strongly Agree	Strongly Agree	Strongly Agree	Strongly Agree	Strongly Agree
<=22	Fourth	Yes	Yes	Voluntary	Agree	Strongly Agree	Agree	Strongly Agree	Agree	Agree	Agree	Agree	Agree	Agree	Disagree	Agree	Agree	Agree	Agree	Agree	Strongly Agree	Strongly Agree	Agree	Agree	Strongly Agree	Agree	Agree	Strongly Agree	Strongly Agree	Strongly Agree	Agree	Agree	Agree	Disagree
<=22	Fourth	Yes	Yes	Voluntary	Agree	Strongly Agree	Agree	Agree	Agree	Strongly Agree	Disagree	Agree	Agree	Strongly Agree	Agree	Agree	Agree	Agree	Agree
<=22	Second	Yes	No	Voluntary	Agree	Strongly Agree	Strongly Agree	Agree	Strongly Agree	Agree	Disagree	Agree	Agree	Strongly Agree	Agree	Disagree	Agree	Strongly Agree	Agree
23-27	Fourth	No		Voluntary	Agree	Agree	Agree	Disagree	Strongly Agree	Agree	Disagree	Strongly Disagree	Agree	Strongly Disagree	Disagree	Strongly Agree	Disagree	Disagree	Agree	Agree	Agree	Agree	Agree	Agree	Disagree	Disagree	Disagree	Agree	Strongly Disagree	Agree	Disagree	Strongly Disagree	Agree	Agree
<=22	Fourth	No		Voluntary	Agree	Strongly Agree	Agree	Agree	Agree	Agree	Agree	Agree	Agree	Agree	Agree	Agree	Agree	Agree	Agree	Agree	Strongly Agree	Agree	Agree	Strongly Agree	Strongly Agree	Agree	Agree	Agree	Agree	Agree	Agree	Agree	Agree	Agree
23-27	Fourth	Yes	Yes	Voluntary	Agree	Agree	Agree	Agree	Agree	Disagree	Agree	Agree	Disagree	Disagree	Disagree	Disagree	Disagree	Agree	Disagree	Agree	Agree	Agree	Agree	Agree	Agree	Agree	Agree	Agree	Disagree	Disagree	Disagree	Strongly Disagree	Agree	Agree
<=22	Fourth	No		Voluntary	Strongly Agree	Strongly Agree	Strongly Agree	Agree	Strongly Agree	Agree	Strongly Agree	Agree	Strongly Agree	Disagree	Disagree	Agree	Agree	Agree	Agree	Strongly Agree	Strongly Agree	Strongly Agree	Strongly Agree	Strongly Agree	Agree	Agree	Strongly Agree	Strongly Agree	Agree	Disagree	Agree	Agree	Agree	Agree
<=22	Fourth	No		Voluntary	Strongly Agree	Strongly Agree	Strongly Agree	Strongly Agree	Strongly Agree	Strongly Agree	Strongly Agree	Strongly Agree	Strongly Agree	Agree	Strongly Agree	Strongly Agree	Strongly Agree	Strongly Agree	Strongly Agree	Strongly Agree	Strongly Agree	Strongly Agree	Strongly Agree	Strongly Agree	Strongly Agree	Strongly Agree	Strongly Agree	Agree	Strongly Agree	Strongly Agree	Strongly Agree	Strongly Agree	Strongly Agree	Strongly Agree
<=22	Fourth	No		Recommended by family or peers	Agree	Agree	Agree	Agree	Strongly Agree	Disagree	Agree	Disagree	Agree	Agree	Agree	Disagree	Agree	Agree	Disagree
<=22	Fourth	No		Voluntary	Agree	Agree	Agree	Strongly Agree	Disagree	Agree	Strongly Agree	Disagree	Disagree	Strongly Agree	Disagree	Strongly Disagree	Disagree	Strongly Agree	Disagree
<=22	Fourth	No		Voluntary	Strongly Agree	Agree	Strongly Agree	Strongly Agree	Strongly Agree	Strongly Agree	Strongly Agree	Strongly Agree	Strongly Agree	Strongly Agree	Strongly Agree	Strongly Agree	Strongly Agree	Strongly Agree	Strongly Agree
<=22	Fourth	No		Voluntary	Agree	Strongly Agree	Strongly Agree	Agree	Strongly Agree	Strongly Agree	Agree	Agree	Agree	Disagree	Strongly Agree	Agree	Strongly Agree	Strongly Agree	Strongly Agree	Agree	Strongly Agree	Strongly Agree	Agree	Strongly Agree	Agree	Agree	Agree	Strongly Agree	Agree	Strongly Agree	Strongly Agree	Agree	Agree	Agree
<=22	Fourth	No		Voluntary	Strongly Agree	Disagree	Agree	Disagree	Strongly Agree	Strongly Agree	Agree	Strongly Disagree	Agree	Strongly Disagree	Disagree	Disagree	Strongly Disagree	Disagree	Agree	Strongly Agree	Strongly Agree	Agree	Disagree	Agree	Strongly Disagree	Disagree	Strongly Disagree	Agree	Disagree	Disagree	Disagree	Agree	Disagree	Strongly Agree
<=22	Second	Yes	No	Voluntary	Agree	Agree	Strongly Agree	Strongly Agree	Strongly Agree	Strongly Agree	Strongly Agree	Strongly Agree	Disagree	Agree	Strongly Agree	Disagree	Strongly Agree	Strongly Agree	Strongly Agree
<=22	Fourth	Yes	Yes	Voluntary	Agree	Strongly Agree	Strongly Agree	Strongly Agree	Strongly Agree	Agree	Agree	Strongly Agree	Agree	Strongly Agree	Strongly Agree	Agree	Disagree	Strongly Agree	Agree
28-33	Fourth	Yes	Yes	Voluntary	Agree	Agree	Agree	Agree	Strongly Agree	Agree	Agree	Disagree	Agree	Agree	Agree	Agree	Agree	Agree	Agree
>=34	Fourth	Yes	Yes	Voluntary	Agree	Strongly Agree	Strongly Agree	Strongly Agree	Strongly Agree	Strongly Agree	Strongly Agree	Strongly Agree	Strongly Agree	Agree	Strongly Agree	Strongly Agree	Strongly Agree	Strongly Agree	Strongly Agree	Strongly Agree	Agree	Agree	Agree	Agree	Strongly Agree	Strongly Agree	Strongly Agree	Strongly Agree	Strongly Agree	Agree	Agree	Strongly Agree	Strongly Agree	Strongly Agree
<=22	Fourth	Yes	Yes	Voluntary	Strongly Agree	Strongly Agree	Strongly Agree	Agree	Strongly Agree	Agree	Agree	Strongly Agree	Agree	Agree	Strongly Agree	Agree	Strongly Agree	Strongly Agree	Agree	Strongly Agree	Strongly Agree	Strongly Agree	Agree	Strongly Agree	Agree	Agree	Agree	Agree	Strongly Agree	Agree	Agree	Agree	Strongly Agree	Strongly Agree
<=22	Fourth	No		Voluntary	Agree	Strongly Agree	Strongly Agree	Agree	Strongly Agree	Strongly Agree	Strongly Agree	Disagree	Agree	Strongly Disagree	Disagree	Agree	Agree	Agree	Strongly Agree	Agree	Agree	Strongly Agree	Agree	Strongly Agree	Strongly Agree	Agree	Agree	Disagree	Disagree	Agree	Strongly Agree	Strongly Agree	Agree	Strongly Agree
<=22	Fourth	Yes	Yes	Voluntary	Strongly Agree	Strongly Agree	Strongly Agree	Agree	Agree	Strongly Agree	Agree	Disagree	Disagree	Strongly Agree	Agree	Agree	Agree	Agree	Strongly Agree	Agree	Agree	Agree	Agree	Agree	Disagree	Agree	Agree	Agree	Strongly Disagree	Agree	Agree	Disagree	Agree	Agree
23-27	Fourth	No		Voluntary	Strongly Disagree	Strongly Disagree	Strongly Disagree	Agree	Agree	Agree	Strongly Disagree	Strongly Disagree	Agree	Agree	Strongly Disagree	Strongly Disagree	Agree	Agree	Strongly Disagree	Strongly Agree	Strongly Agree	Strongly Agree	Strongly Agree	Strongly Agree	Strongly Agree	Strongly Agree	Strongly Agree	Strongly Agree	Strongly Agree	Strongly Agree	Strongly Agree	Strongly Agree	Strongly Agree	Strongly Agree
<=22	Fourth	Yes	Yes	Voluntary	Agree	Agree	Agree	Agree	Strongly Agree	Strongly Agree	Strongly Agree	Strongly Agree	Agree	Agree	Strongly Agree	Strongly Agree	Strongly Agree	Strongly Agree	Agree	Agree	Agree	Strongly Agree	Strongly Agree	Strongly Agree	Agree	Agree	Strongly Agree	Agree	Agree	Agree	Agree	Strongly Agree	Agree	Strongly Agree
23-27	Fourth	Yes	Yes	Voluntary	Agree	Strongly Agree	Strongly Agree	Strongly Agree	Strongly Agree	Strongly Agree	Strongly Agree	Strongly Agree	Disagree	Disagree	Disagree	Strongly Agree	Agree	Agree	Agree
23-27	Fourth	Yes	No	Voluntary	Agree	Strongly Agree	Strongly Agree	Agree	Strongly Agree	Agree	Agree	Agree	Agree	Disagree	Agree	Agree	Strongly Agree	Strongly Agree	Agree	Agree	Strongly Agree	Strongly Agree	Agree	Strongly Agree	Strongly Agree	Agree	Agree	Agree	Agree	Agree	Agree	Strongly Agree	Strongly Agree	Strongly Agree
<=22	Second	Yes	No	Voluntary	Strongly Agree	Strongly Agree	Strongly Agree	Strongly Agree	Strongly Agree	Strongly Agree	Agree	Strongly Agree	Agree	Agree	Strongly Agree	Strongly Agree	Agree	Strongly Agree	Strongly Agree	Strongly Agree	Strongly Agree	Strongly Agree	Strongly Agree	Strongly Agree	Strongly Agree	Agree	Strongly Agree	Strongly Agree	Agree	Strongly Agree	Agree	Agree	Strongly Agree	Strongly Agree
<=22	Fourth	No		Voluntary	Strongly Agree	Strongly Agree	Strongly Agree	Strongly Agree	Strongly Agree	Strongly Agree	Agree	Strongly Agree	Agree	Strongly Agree	Agree	Agree	Strongly Agree	Strongly Agree	Agree	Agree	Strongly Agree	Strongly Agree	Strongly Agree	Strongly Agree	Strongly Agree	Agree	Agree	Agree	Agree	Strongly Agree	Strongly Agree	Agree	Agree	Agree
<=22	Fourth	No		Voluntary	Strongly Agree	Strongly Agree	Agree	Agree	Strongly Agree	Agree	Strongly Agree	Strongly Agree	Strongly Agree	Agree	Agree	Agree	Agree	Agree	Agree	Strongly Agree	Strongly Agree	Strongly Agree	Agree	Strongly Agree	Agree	Strongly Agree	Strongly Agree	Agree	Agree	Agree	Agree	Agree	Agree	Agree
	Fourth	No		Voluntary	Agree	Agree	Agree	Strongly Agree	Strongly Agree	Strongly Agree	Agree	Agree	Agree	Disagree	Agree	Agree	Disagree	Agree	Agree
23-27	Fourth	Yes	Yes	Voluntary	Agree	Agree	Strongly Agree	Agree	Agree	Agree	Agree	Agree	Agree	Agree	Agree	Strongly Agree	Agree	Agree	Agree	Agree	Agree	Agree	Agree	Agree	Agree	Agree	Agree	Agree	Agree	Agree	Agree	Agree	Agree	Agree
23-27	Fourth	Yes	No	Recommended by family or peers	Strongly Agree	Strongly Agree	Strongly Agree	Strongly Agree	Strongly Agree	Agree	Agree	Strongly Agree	Agree	Agree	Strongly Agree	Agree	Strongly Agree	Strongly Agree	Strongly Agree
23-27	Fourth	Yes	No	Voluntary	Strongly Agree	Strongly Agree	Strongly Agree	Agree	Strongly Agree	Strongly Agree	Agree	Agree	Agree	Agree	Agree	Strongly Agree	Agree	Agree	Agree	Strongly Agree	Strongly Agree	Agree	Agree	Strongly Agree	Strongly Agree	Strongly Agree	Agree	Agree	Agree	Agree	Agree	Agree	Agree	Agree
>=34	Fourth	Yes	Yes	Voluntary	Strongly Disagree	Strongly Disagree	Strongly Disagree	Strongly Disagree	Strongly Disagree	Strongly Disagree	Strongly Disagree	Strongly Disagree	Strongly Disagree	Strongly Disagree	Strongly Disagree	Strongly Disagree	Strongly Disagree	Strongly Disagree	Strongly Disagree
23-27	Fourth	No		Voluntary	Strongly Agree	Agree	Strongly Agree	Agree	Strongly Agree	Agree	Agree	Agree	Agree	Agree	Strongly Agree	Agree	Agree	Agree	Agree	Agree	Strongly Agree	Strongly Agree	Agree	Strongly Agree	Agree	Strongly Agree	Agree	Agree	Agree	Agree	Agree	Agree	Agree	Agree
23-27	Third	Yes	Yes	Voluntary	Strongly Agree	Strongly Agree	Agree	Strongly Agree	Agree	Strongly Agree	Strongly Agree	Strongly Disagree	Strongly Agree	Agree	Agree	Agree	Strongly Disagree	Disagree	Disagree	Agree	Agree	Agree	Agree	Agree	Agree	Agree	Strongly Disagree	Strongly Disagree	Agree	Agree	Strongly Agree	Strongly Disagree	Agree	Strongly Disagree
<=22	Fourth	Yes	Yes	Voluntary	Strongly Agree	Strongly Agree	Strongly Agree	Strongly Agree	Strongly Agree	Strongly Agree	Strongly Agree	Strongly Agree	Strongly Agree	Strongly Agree	Strongly Agree	Agree	Strongly Agree	Strongly Agree	Strongly Agree
28-33	Fourth	No		Voluntary	Strongly Disagree	Strongly Agree	Strongly Agree	Agree	Strongly Agree	Strongly Agree	Strongly Agree	Strongly Agree	Agree	Agree	Agree	Agree	Strongly Agree	Agree	Agree
<=22	Fourth	Yes	No	Voluntary	Strongly Agree	Strongly Agree	Strongly Agree	Strongly Agree	Strongly Agree	Agree	Strongly Agree	Agree	Agree	Strongly Agree	Agree	Agree	Strongly Agree	Strongly Agree	Strongly Agree
<=22	Fourth	No		Voluntary	Agree	Agree	Agree	Agree	Strongly Agree	Agree	Agree	Strongly Agree	Agree	Disagree	Agree	Agree	Agree	Agree	Agree
<=22	Fourth	Yes	No	Voluntary	Agree	Strongly Agree	Strongly Agree	Agree	Strongly Agree	Strongly Agree	Agree	Agree	Agree	Strongly Agree	Agree	Agree	Strongly Agree	Agree	Agree	Agree	Strongly Agree	Agree	Agree	Strongly Agree	Agree	Agree	Agree	Agree	Strongly Agree	Agree	Strongly Agree	Strongly Agree	Strongly Agree	Strongly Agree
<=22	Fourth	No		Voluntary	Agree	Strongly Agree	Strongly Agree	Agree	Agree	Strongly Agree	Strongly Agree	Strongly Agree	Agree	Agree	Strongly Agree	Agree	Strongly Agree	Strongly Agree	Agree	Agree	Strongly Agree	Strongly Agree	Strongly Agree	Agree	Agree	Strongly Agree	Strongly Agree	Agree	Agree	Agree	Strongly Agree	Strongly Agree	Strongly Agree	Strongly Agree
23-27	Fourth	Yes	No	Voluntary	Agree	Agree	Strongly Agree	Agree	Strongly Agree	Strongly Agree	Disagree	Disagree	Agree	Strongly Disagree	Agree	Agree	Strongly Agree	Strongly Agree	Strongly Agree	Strongly Disagree	Strongly Agree	Strongly Agree	Agree	Strongly Agree	Agree	Agree	Agree	Strongly Agree	Strongly Agree	Strongly Agree	Agree	Strongly Agree	Strongly Agree	Agree
<=22	Fourth	Yes	Yes	Voluntary	Strongly Agree	Strongly Agree	Agree	Agree	Strongly Agree	Strongly Agree	Agree	Agree	Agree	Agree	Strongly Agree	Agree	Strongly Agree	Strongly Agree	Strongly Agree	Agree	Agree	Strongly Agree	Agree	Strongly Agree	Agree	Agree	Agree	Agree	Disagree	Disagree	Agree	Strongly Agree	Strongly Agree	Agree
<=22	Fourth	Yes	Yes	Voluntary	Strongly Agree	Strongly Agree	Agree	Strongly Agree	Strongly Agree	Strongly Agree	Strongly Agree	Strongly Agree	Strongly Agree	Strongly Disagree	Agree	Strongly Agree	Strongly Agree	Strongly Agree	Strongly Agree
<=22	Fourth	No		Recommended by family or peers	Agree	Strongly Agree	Strongly Agree	Agree	Strongly Agree	Strongly Agree	Agree	Strongly Agree	Agree	Disagree	Agree	Disagree	Agree	Agree	Strongly Agree
<=22	Second	No		Voluntary	Strongly Agree	Strongly Agree	Strongly Agree	Strongly Agree	Strongly Agree	Strongly Agree	Strongly Agree	Strongly Agree	Strongly Agree	Strongly Agree	Strongly Agree	Strongly Agree	Strongly Agree	Strongly Agree	Strongly Agree
<=22	Fourth	No		Voluntary	Strongly Agree	Agree	Strongly Agree	Strongly Agree	Strongly Agree	Strongly Agree	Strongly Agree	Strongly Agree	Agree	Strongly Agree	Strongly Agree	Agree	Agree	Agree	Strongly Agree	Strongly Agree	Strongly Agree	Strongly Agree	Strongly Agree	Strongly Agree	Strongly Agree	Agree	Strongly Agree	Agree	Agree	Strongly Agree	Agree	Strongly Agree	Strongly Agree	Agree
<=22	Fourth	No		Voluntary	Strongly Agree	Agree	Strongly Agree	Agree	Agree	Agree	Agree	Strongly Agree	Disagree	Disagree	Agree	Agree	Agree	Strongly Agree	Strongly Agree	Strongly Agree	Agree	Strongly Agree	Strongly Agree	Agree	Agree	Agree	Strongly Agree	Disagree	Agree	Agree	Agree	Agree	Strongly Agree	Strongly Agree
<=22	Fourth	No		Voluntary	Strongly Agree	Strongly Agree	Strongly Agree	Strongly Agree	Strongly Agree	Strongly Agree	Strongly Agree	Strongly Agree	Strongly Agree	Agree	Strongly Agree	Agree	Strongly Agree	Strongly Agree	Agree
23-27	Fourth	Yes	Yes	Voluntary	Strongly Agree	Agree	Strongly Agree	Agree	Agree	Agree	Agree	Agree	Agree	Disagree	Agree	Strongly Agree	Agree	Agree	Agree	Strongly Agree	Agree	Agree	Agree	Agree	Agree	Agree	Agree	Agree	Agree	Agree	Strongly Agree	Agree	Agree	Agree
>=34	Fourth	Yes	Yes	Voluntary	Strongly Agree	Strongly Agree	Agree	Agree	Strongly Agree	Strongly Agree	Strongly Agree	Strongly Agree	Agree	Agree	Agree	Agree	Strongly Agree	Strongly Agree	Strongly Agree	Agree	Strongly Agree	Strongly Agree	Agree	Agree	Strongly Agree	Agree	Agree	Agree	Agree	Agree	Agree	Strongly Agree	Agree	Agree
<=22	Fourth	Yes	No	Voluntary	Strongly Agree	Strongly Agree	Strongly Agree	Agree	Strongly Agree	Strongly Agree	Strongly Agree	Strongly Agree	Agree	Strongly Agree	Strongly Agree	Strongly Agree	Strongly Agree	Strongly Agree	Strongly Agree
23-27	Fourth	Yes	Yes	Voluntary	Strongly Agree	Strongly Agree	Agree	Agree	Strongly Agree	Strongly Agree	Strongly Agree	Strongly Agree	Strongly Agree	Agree	Strongly Agree	Strongly Agree	Agree	Strongly Agree	Strongly Agree	Strongly Agree	Strongly Agree	Strongly Agree	Strongly Agree	Strongly Agree	Strongly Agree	Strongly Agree	Strongly Agree	Agree	Agree	Agree	Agree	Agree	Agree	Strongly Agree
<=22	Fourth	No		Voluntary	Agree	Strongly Agree	Agree	Strongly Agree	Strongly Agree	Agree	Agree	Strongly Agree	Disagree	Disagree	Agree	Agree	Strongly Agree	Agree	Agree	Strongly Agree	Strongly Agree	Strongly Agree	Agree	Strongly Agree	Agree	Agree	Agree	Agree	Disagree	Agree	Agree	Agree	Agree	Agree
23-27	Fourth	Yes	Yes	Voluntary	Strongly Agree	Strongly Agree	Strongly Agree	Strongly Agree	Strongly Agree	Strongly Agree	Agree	Strongly Agree	Agree	Disagree	Strongly Agree	Agree	Strongly Agree	Strongly Agree	Strongly Agree
<=22	Fourth	No		Voluntary	Agree	Agree	Agree	Agree	Strongly Agree	Strongly Agree	Agree	Agree	Agree	Strongly Agree	Strongly Agree	Strongly Agree	Strongly Agree	Strongly Agree	Strongly Agree	Agree	Strongly Agree	Agree	Agree	Agree	Agree	Agree	Agree	Agree	Agree	Agree	Agree	Agree	Strongly Agree	Agree
<=22	Second	Yes	No	Voluntary	Agree	Agree	Strongly Agree	Agree	Strongly Agree	Strongly Agree	Disagree	Strongly Agree	Strongly Agree	Agree	Disagree	Disagree	Strongly Agree	Strongly Agree	Strongly Agree	Agree	Strongly Agree	Agree	Agree	Strongly Agree	Agree	Disagree	Agree	Agree	Agree	Disagree	Disagree	Strongly Agree	Disagree	Strongly Agree
<=22	Fourth	No		Voluntary	Agree	Strongly Agree	Strongly Agree	Agree	Strongly Agree	Strongly Agree	Agree	Strongly Agree	Disagree	Disagree	Strongly Agree	Strongly Agree	Strongly Agree	Strongly Agree	Strongly Agree
<=22	Fourth	Yes	Yes	Voluntary	Agree	Agree	Agree	Strongly Agree	Strongly Agree	Strongly Agree	Strongly Agree	Strongly Agree	Agree	Agree	Agree	Strongly Agree	Agree	Agree	Strongly Agree
<=22	Fourth	No		Voluntary	Agree	Agree	Agree	Agree	Agree	Agree	Disagree	Agree	Agree	Disagree	Agree	Agree	Agree	Disagree	Agree
<=22	Fourth	No		Voluntary	Agree	Strongly Agree	Agree	Agree	Strongly Agree	Agree	Agree	Strongly Agree	Agree	Disagree	Agree	Disagree	Strongly Agree	Disagree	Agree	Agree	Strongly Agree	Strongly Agree	Agree	Strongly Agree	Strongly Agree	Agree	Strongly Agree	Disagree	Disagree	Agree	Strongly Agree	Strongly Agree	Strongly Agree	Strongly Agree
23-27	Fourth	No		Voluntary	Agree	Disagree	Agree	Agree	Agree	Agree	Agree	Agree	Agree	Agree	Agree	Agree	Agree	Agree	Agree	Disagree	Agree	Agree	Agree	Agree	Agree	Disagree	Agree	Agree	Agree	Agree	Agree	Agree	Agree	Agree
28-33	Fourth	Yes	Yes	Voluntary	Strongly Agree	Strongly Agree	Strongly Agree	Strongly Agree	Agree	Agree	Strongly Agree	Agree	Agree	Agree	Strongly Agree	Agree	Strongly Agree	Strongly Agree	Strongly Agree	Strongly Agree	Strongly Agree	Strongly Agree	Strongly Agree	Agree	Strongly Agree	Strongly Agree	Agree	Strongly Agree	Agree	Strongly Agree	Agree	Strongly Agree	Strongly Agree	Strongly Agree
23-27	Fourth	Yes	Yes	Voluntary	Agree	Agree	Strongly Agree	Agree	Strongly Agree	Strongly Agree	Strongly Agree	Strongly Agree	Agree	Disagree	Disagree	Agree	Agree	Disagree	Strongly Agree	Agree	Agree	Strongly Agree	Agree	Agree	Agree	Agree	Agree	Agree	Agree	Disagree	Disagree	Agree	Strongly Agree	Agree
<=22	Fourth	No		Voluntary	Agree	Agree	Strongly Agree	Strongly Agree	Strongly Agree	Strongly Agree	Strongly Agree	Agree	Agree	Agree	Agree	Agree	Agree	Agree	Agree
23-27	Fourth	No		Voluntary	Agree	Strongly Agree	Agree	Strongly Agree	Strongly Agree	Strongly Agree	Strongly Agree	Agree	Strongly Agree	Strongly Disagree	Disagree	Disagree	Disagree	Strongly Agree	Agree	Agree	Strongly Agree	Strongly Agree	Agree	Strongly Agree	Strongly Agree	Strongly Agree	Agree	Strongly Agree	Disagree	Disagree	Disagree	Disagree	Agree	Agree
<=22	Fourth	No		Voluntary	Strongly Agree	Strongly Agree	Strongly Agree	Strongly Agree	Strongly Agree	Strongly Agree	Strongly Agree	Strongly Agree	Strongly Agree	Strongly Agree	Agree	Agree	Agree	Strongly Agree	Strongly Agree
<=22	Second	No		Recommended by family or peers	Agree	Strongly Agree	Strongly Agree	Agree	Strongly Agree	Strongly Agree	Agree	Agree	Agree	Agree	Agree	Agree	Strongly Agree	Strongly Agree	Agree
<=22	Fourth	Yes	Yes	Voluntary	Agree	Agree	Strongly Agree	Strongly Agree	Strongly Agree	Strongly Agree	Strongly Agree	Strongly Agree	Agree	Agree	Agree	Agree	Strongly Agree	Agree	Strongly Agree
<=22	Fourth	Yes	No	Voluntary	Strongly Agree	Strongly Agree	Agree	Strongly Agree	Agree	Agree	Agree	Agree	Agree	Agree	Disagree	Agree	Agree	Agree	Agree
23-27	Fourth	Yes	Yes	Voluntary	Strongly Agree	Strongly Agree	Strongly Agree	Strongly Agree	Strongly Agree	Strongly Agree	Strongly Agree	Strongly Agree	Strongly Agree	Strongly Agree	Strongly Agree	Strongly Agree	Strongly Agree	Strongly Agree	Strongly Agree	Strongly Agree	Strongly Agree	Strongly Agree	Strongly Agree	Strongly Agree	Strongly Agree	Strongly Agree	Strongly Agree	Strongly Agree	Strongly Agree	Strongly Agree	Strongly Agree	Strongly Agree	Strongly Agree	Strongly Agree
<=22	Fourth	No		Voluntary	Agree	Strongly Agree	Agree	Agree	Agree	Strongly Agree	Strongly Agree	Strongly Agree	Strongly Agree	Agree	Agree	Strongly Agree	Strongly Agree	Agree	Strongly Agree	Strongly Agree	Strongly Agree	Agree	Strongly Agree	Agree	Agree	Strongly Agree	Strongly Agree	Agree	Strongly Agree	Agree	Strongly Agree	Strongly Agree	Agree	Agree
<=22	Fourth	No		Voluntary	Strongly Agree	Strongly Agree	Strongly Agree	Strongly Agree	Strongly Agree	Strongly Agree	Strongly Agree	Strongly Agree	Agree	Agree	Strongly Agree	Agree	Agree	Strongly Agree	Strongly Agree	Strongly Agree	Strongly Agree	Strongly Agree	Strongly Agree	Strongly Agree	Strongly Agree	Strongly Agree	Strongly Agree	Strongly Agree	Agree	Agree	Strongly Agree	Strongly Agree	Strongly Agree	Disagree
23-27	Fourth	No		Voluntary	Agree	Strongly Agree	Strongly Agree	Agree	Strongly Agree	Strongly Agree	Agree	Strongly Agree	Agree	Agree	Agree	Agree	Strongly Agree	Strongly Agree	Strongly Agree	Strongly Agree	Strongly Agree	Strongly Agree	Strongly Agree	Strongly Agree	Strongly Agree	Strongly Agree	Strongly Agree	Strongly Agree	Agree	Agree	Agree	Strongly Agree	Strongly Agree	Strongly Agree
<=22	Fourth	Yes	No	Voluntary	Agree	Agree	Agree	Strongly Agree	Agree	Strongly Agree	Disagree	Strongly Agree	Disagree	Agree	Agree	Strongly Agree	Strongly Agree	Strongly Agree	Strongly Agree	Agree	Strongly Agree	Agree	Agree	Agree	Agree	Agree	Strongly Agree	Disagree	Disagree	Agree	Strongly Agree	Strongly Agree	Strongly Agree	Strongly Agree
<=22	Fourth	No		Voluntary	Strongly Agree	Strongly Agree	Strongly Agree	Strongly Agree	Strongly Agree	Strongly Agree	Strongly Agree	Agree	Strongly Agree	Strongly Agree	Agree	Agree	Agree	Strongly Agree	Agree	Strongly Agree	Strongly Agree	Strongly Agree	Agree	Agree	Agree	Agree	Agree	Agree	Strongly Agree	Disagree	Disagree	Agree	Agree	Agree
<=22	Fourth	Yes	No	Recommended by family or peers	Agree	Strongly Agree	Strongly Agree	Disagree	Strongly Agree	Strongly Agree	Agree	Agree	Disagree	Strongly Agree	Agree	Strongly Agree	Strongly Agree	Strongly Agree	Agree	Agree	Strongly Agree	Strongly Agree	Disagree	Strongly Agree	Strongly Agree	Strongly Agree	Agree	Disagree	Strongly Agree	Agree	Strongly Agree	Strongly Agree	Strongly Agree	Strongly Agree
23-27	Fourth	Yes	Yes	Voluntary	Strongly Agree	Strongly Agree	Strongly Agree	Strongly Agree	Strongly Agree	Agree	Strongly Agree	Agree	Agree	Disagree	Agree	Strongly Agree	Strongly Agree	Strongly Agree	Strongly Agree	Strongly Agree	Strongly Agree	Strongly Agree	Strongly Agree	Strongly Agree	Strongly Agree	Strongly Agree	Agree	Agree	Agree	Agree	Agree	Agree	Strongly Agree	Strongly Agree
<=22	Second	No		Voluntary	Agree	Agree	Strongly Disagree	Agree	Agree	Agree	Agree	Disagree	Agree	Strongly Disagree	Agree	Agree	Agree	Agree	Agree	Strongly Agree	Agree	Agree	Agree	Agree	Agree	Agree	Agree	Agree	Disagree	Agree	Strongly Agree	Agree	Agree	Agree
<=22	Fourth	No		Voluntary	Strongly Agree	Strongly Agree	Strongly Agree	Agree	Strongly Agree	Agree	Strongly Agree	Agree	Agree	Agree	Agree	Strongly Agree	Agree	Strongly Agree	Strongly Agree	Agree	Strongly Agree	Strongly Agree	Strongly Agree	Strongly Agree	Strongly Agree	Agree	Agree	Strongly Agree	Strongly Agree	Agree	Agree	Strongly Agree	Strongly Agree	Strongly Agree
28-33	Fourth	Yes	Yes	Voluntary	Strongly Agree	Strongly Agree	Strongly Agree	Strongly Agree	Strongly Agree	Strongly Agree	Agree	Agree	Agree	Agree	Agree	Agree	Strongly Agree	Agree	Agree
<=22	Fourth	Yes	Yes	Voluntary	Agree	Strongly Agree	Agree	Strongly Agree	Agree	Agree	Disagree	Agree	Strongly Agree	Agree	Agree	Agree	Agree	Strongly Agree	Agree	Agree	Strongly Agree	Strongly Agree	Agree	Strongly Agree	Strongly Agree	Disagree	Agree	Strongly Agree	Agree	Agree	Strongly Agree	Strongly Agree	Strongly Agree	Strongly Agree
23-27	Fourth	Yes	Yes	Voluntary	Strongly Agree	Agree	Strongly Agree	Disagree	Strongly Agree	Strongly Agree	Agree	Agree	Strongly Agree	Disagree	Agree	Strongly Agree	Strongly Agree	Disagree	Strongly Agree	Agree	Strongly Agree	Agree	Agree	Strongly Agree	Strongly Agree	Agree	Agree	Agree	Agree	Disagree	Agree	Strongly Agree	Agree	Agree
<=22	Fourth	No		Voluntary	Agree	Strongly Agree	Strongly Agree	Agree	Strongly Agree	Agree	Agree	Agree	Agree	Agree	Agree	Disagree	Agree	Agree	Agree	Strongly Agree	Agree	Agree	Agree	Strongly Agree	Agree	Agree	Agree	Strongly Agree	Agree	Agree	Agree	Agree	Agree	Agree
<=22	Fourth	Yes	No	Voluntary	Strongly Agree	Strongly Agree	Strongly Agree	Strongly Agree	Strongly Agree	Strongly Agree	Agree	Strongly Agree	Agree	Agree	Agree	Agree	Agree	Agree	Agree	Strongly Agree	Strongly Agree	Strongly Agree	Strongly Agree	Strongly Agree	Strongly Agree	Agree	Strongly Agree	Strongly Agree	Strongly Agree	Strongly Agree	Strongly Agree	Strongly Agree	Strongly Agree	Strongly Agree
>=34	Fourth	Yes	Yes	Voluntary	Agree	Strongly Agree	Agree	Agree	Strongly Agree	Strongly Agree	Agree	Agree	Agree	Disagree	Agree	Strongly Agree	Agree	Agree	Agree	Agree	Agree	Agree	Strongly Agree	Strongly Agree	Strongly Agree	Agree	Agree	Agree	Disagree	Agree	Agree	Agree	Disagree	Agree
28-33	Fourth	Yes	No	Recommended by family or peers	Strongly Agree	Agree	Strongly Agree	Agree	Disagree	Agree	Agree	Disagree	Disagree	Disagree	Agree	Disagree	Strongly Agree	Strongly Disagree	Agree	Agree	Strongly Agree	Agree	Agree	Agree	Agree	Disagree	Disagree	Disagree	Agree	Agree	Disagree	Strongly Agree	Agree	Agree
<=22	Fourth	Yes	Yes	Voluntary	Agree	Strongly Agree	Strongly Agree	Strongly Agree	Strongly Agree	Strongly Agree	Strongly Agree	Agree	Agree	Agree	Agree	Agree	Agree	Agree	Strongly Agree	Agree	Strongly Agree	Strongly Agree	Strongly Agree	Strongly Agree	Agree	Strongly Agree	Agree	Agree	Agree	Agree	Agree	Agree	Agree	Strongly Agree
23-27	Fourth	Yes	Yes	Voluntary	Strongly Agree	Agree	Agree	Agree	Strongly Agree	Agree	Strongly Agree	Strongly Agree	Agree	Disagree	Disagree	Agree	Strongly Agree	Disagree	Strongly Agree
23-27	Second	No		Voluntary	Strongly Agree	Strongly Agree	Strongly Agree	Strongly Agree	Strongly Agree	Strongly Agree	Agree	Agree	Disagree	Strongly Agree	Strongly Agree	Disagree	Strongly Agree	Strongly Agree	Disagree	Agree	Agree	Strongly Agree	Agree	Agree	Agree	Disagree	Strongly Agree	Disagree	Strongly Agree	Strongly Agree	Strongly Agree	Strongly Agree	Strongly Agree	Agree
<=22	Fourth	No		Voluntary	Agree	Strongly Agree	Strongly Agree	Strongly Agree	Strongly Agree	Agree	Strongly Agree	Agree	Agree	Disagree	Disagree	Disagree	Agree	Strongly Agree	Agree
<=22	Fourth	No		Voluntary	Agree	Strongly Agree	Agree	Agree	Strongly Agree	Agree	Strongly Agree	Disagree	Agree	Agree	Agree	Agree	Agree	Agree	Agree	Strongly Agree	Agree	Agree	Agree	Agree	Agree	Agree	Disagree	Agree	Agree	Agree	Agree	Agree	Agree	Agree
<=22	Fourth	Yes	No	Voluntary	Agree	Strongly Agree	Strongly Agree	Agree	Strongly Agree	Strongly Agree	Strongly Agree	Agree	Agree	Agree	Strongly Agree	Strongly Agree	Strongly Agree	Strongly Agree	Strongly Agree	Agree	Strongly Agree	Strongly Agree	Agree	Strongly Agree	Agree	Agree	Agree	Agree	Agree	Agree	Strongly Agree	Agree	Agree	Strongly Agree
<=22	Fourth	Yes	Yes	Voluntary	Agree	Strongly Agree	Agree	Agree	Strongly Agree	Agree	Agree	Disagree	Agree	Agree	Disagree	Agree	Agree	Agree	Agree	Agree	Agree	Agree	Agree	Strongly Agree	Agree	Agree	Disagree	Agree	Agree	Agree	Agree	Agree	Agree	Agree
<=22	Fourth	Yes	Yes	Voluntary	Agree	Strongly Disagree	Strongly Disagree	Strongly Disagree	Agree	Agree	Strongly Disagree	Agree	Disagree	Disagree	Strongly Agree	Agree	Strongly Disagree	Strongly Disagree	Agree	Agree	Agree	Agree	Agree	Agree	Strongly Disagree	Agree	Strongly Disagree	Disagree	Disagree	Agree	Agree	Agree	Strongly Disagree	Strongly Disagree
28-33	Fourth	No		Voluntary	Strongly Agree	Strongly Agree	Strongly Agree	Strongly Agree	Agree	Strongly Agree	Strongly Agree	Strongly Agree	Agree	Agree	Agree	Agree	Agree	Strongly Agree	Strongly Agree	Strongly Agree	Strongly Agree	Strongly Agree	Strongly Agree	Strongly Agree	Strongly Agree	Strongly Agree	Strongly Agree	Agree	Strongly Agree	Strongly Agree	Strongly Agree	Agree	Strongly Agree	Agree
23-27	Fourth	No		Voluntary	Strongly Agree	Agree	Agree	Strongly Agree	Agree	Agree	Strongly Agree	Agree	Agree	Disagree	Agree	Agree	Agree	Agree	Disagree
23-27	Fourth	No		Voluntary	Agree	Strongly Agree	Agree	Agree	Strongly Agree	Agree	Strongly Agree	Strongly Agree	Disagree	Agree	Agree	Strongly Agree	Agree	Strongly Agree	Agree	Strongly Agree	Agree	Agree	Agree	Agree	Agree	Agree	Strongly Agree	Agree	Agree	Agree	Agree	Agree	Strongly Agree	Strongly Agree
<=22	Fourth	No		Voluntary	Agree	Strongly Agree	Strongly Agree	Strongly Agree	Strongly Agree	Agree	Agree	Agree	Agree	Agree	Agree	Strongly Disagree	Strongly Disagree	Disagree	Agree
<=22	Fourth	No		Voluntary	Strongly Agree	Strongly Agree	Strongly Agree	Strongly Agree	Strongly Agree	Strongly Agree	Strongly Agree	Strongly Agree	Strongly Agree	Strongly Agree	Strongly Agree	Strongly Agree	Strongly Agree	Strongly Agree	Strongly Agree	Strongly Agree	Strongly Agree	Strongly Agree	Strongly Agree	Strongly Agree	Strongly Agree	Strongly Agree	Strongly Agree	Strongly Agree	Strongly Agree	Strongly Agree	Strongly Agree	Strongly Agree	Strongly Agree	Strongly Agree
<=22	Second	Yes	No	Voluntary	Strongly Agree	Strongly Agree	Agree	Strongly Agree	Agree	Strongly Agree	Agree	Agree	Agree	Agree	Agree	Agree	Agree	Agree	Agree	Agree	Agree	Agree	Agree	Agree	Agree	Agree	Agree	Agree	Agree	Agree	Agree	Agree	Strongly Agree	Strongly Agree
<=22	Fourth	Yes	No	Voluntary	Agree	Strongly Agree	Agree	Strongly Agree	Strongly Agree	Strongly Agree	Strongly Agree	Agree	Strongly Agree	Agree	Agree	Agree	Agree	Agree	Strongly Agree
23-27	Fourth	Yes	Yes	Voluntary	Strongly Agree	Agree	Agree	Strongly Agree	Strongly Agree	Strongly Agree	Agree	Agree	Agree	Agree	Disagree	Disagree	Agree	Agree	Agree	Agree	Agree	Strongly Agree	Agree	Agree	Agree	Agree	Agree	Agree	Agree	Strongly Agree	Agree	Agree	Agree	Agree
<=22	Fourth	Yes	Yes	Voluntary	Strongly Agree	Strongly Agree	Strongly Agree	Agree	Strongly Agree	Strongly Agree	Strongly Agree	Agree	Strongly Agree	Agree	Agree	Agree	Strongly Agree	Strongly Agree	Agree	Strongly Agree	Strongly Agree	Strongly Agree	Strongly Agree	Strongly Agree	Strongly Agree	Agree	Agree	Strongly Agree	Disagree	Agree	Agree	Agree	Agree	Agree
<=22	Second	No		Voluntary	Agree	Strongly Agree	Strongly Agree	Agree	Agree	Agree	Strongly Agree	Agree	Disagree	Strongly Agree	Disagree	Disagree	Agree	Agree	Agree
23-27	Second	Yes	Yes	Voluntary	Agree	Agree	Agree	Strongly Agree	Strongly Agree	Agree	Disagree	Agree	Strongly Agree	Agree	Disagree	Agree	Strongly Agree	Agree	Agree	Strongly Agree	Strongly Agree	Strongly Agree	Agree	Strongly Agree	Strongly Agree	Strongly Agree	Agree	Agree	Disagree	Agree	Agree	Disagree	Disagree	Agree
<=22	Second	Yes	No	Voluntary	Agree	Agree	Strongly Agree	Agree	Agree	Strongly Agree	Disagree	Strongly Agree	Agree	Strongly Agree	Agree	Strongly Agree	Agree	Agree	Strongly Agree
<=22	Second	Yes	No	Voluntary	Disagree	Agree	Strongly Agree	Agree	Strongly Agree	Strongly Agree	Agree	Strongly Agree	Strongly Agree	Agree	Agree	Agree	Agree	Strongly Agree	Agree	Strongly Agree	Agree	Strongly Agree	Agree	Agree	Strongly Agree	Strongly Agree	Strongly Agree	Agree	Strongly Agree	Agree	Strongly Agree	Agree	Agree	Agree
<=22	Second	Yes	No	Voluntary	Agree	Disagree	Strongly Agree	Strongly Agree	Strongly Agree	Agree	Agree	Disagree	Agree	Disagree	Agree	Strongly Agree	Agree	Strongly Agree	Agree	Strongly Agree	Disagree	Strongly Agree	Agree	Strongly Agree	Strongly Agree	Strongly Agree	Disagree	Disagree	Strongly Disagree	Strongly Agree	Strongly Agree	Disagree	Disagree	Disagree
<=22	Second	Yes	No	Voluntary	Strongly Agree	Strongly Agree	Strongly Agree	Strongly Agree	Strongly Agree	Strongly Agree	Strongly Agree	Agree	Disagree	Strongly Disagree	Agree	Agree	Strongly Agree	Strongly Agree	Strongly Agree
28-33	Second	Yes	Yes	Voluntary	Disagree	Agree	Strongly Agree	Strongly Agree	Strongly Agree	Agree	Agree	Agree	Agree	Disagree	Disagree	Disagree	Agree	Agree	Agree	Agree	Agree	Strongly Agree	Strongly Agree	Agree	Agree	Disagree	Disagree	Agree	Disagree	Disagree	Agree	Agree	Agree	Agree
<=22	Second	No		Voluntary	Agree	Strongly Agree	Strongly Agree	Agree	Strongly Agree	Strongly Agree	Strongly Agree	Strongly Agree	Strongly Agree	Agree	Strongly Agree	Agree	Strongly Agree	Strongly Agree	Agree
<=22	Second	No		Voluntary	Agree	Strongly Agree	Strongly Agree	Agree	Strongly Agree	Agree	Strongly Agree	Disagree	Agree	Disagree	Disagree	Agree	Agree	Disagree	Strongly Agree	Agree	Agree	Strongly Agree	Agree	Strongly Agree	Strongly Agree	Agree	Disagree	Agree	Strongly Agree	Disagree	Strongly Agree	Agree	Agree	Strongly Agree
23-27	Third	Yes	No	Voluntary	Strongly Agree	Agree	Strongly Agree	Strongly Agree	Strongly Agree	Agree	Agree	Strongly Agree	Agree	Disagree	Disagree	Agree	Strongly Agree	Strongly Agree	Strongly Agree	Strongly Agree	Agree	Agree	Strongly Agree	Strongly Agree	Agree	Agree	Strongly Agree	Strongly Agree	Agree	Agree	Agree	Strongly Agree	Strongly Agree	Agree
<=22	Second	No		Voluntary	Strongly Agree	Strongly Agree	Strongly Agree	Agree	Strongly Agree	Strongly Agree	Strongly Agree	Agree	Disagree	Agree	Strongly Agree	Strongly Agree	Strongly Agree	Strongly Agree	Agree	Strongly Agree	Strongly Agree	Strongly Agree	Strongly Agree	Strongly Agree	Strongly Agree	Strongly Agree	Agree	Disagree	Agree	Agree	Strongly Agree	Agree	Strongly Agree	Strongly Agree
23-27	Second	Yes	No	Voluntary	Strongly Agree	Strongly Agree	Strongly Agree	Strongly Agree	Agree	Strongly Agree	Agree	Agree	Agree	Strongly Agree	Strongly Agree	Strongly Agree	Strongly Agree	Agree	Agree	Strongly Agree	Strongly Agree	Strongly Agree	Strongly Agree	Agree	Strongly Agree	Strongly Agree	Strongly Agree	Strongly Agree	Strongly Agree	Strongly Agree	Strongly Agree	Strongly Agree	Strongly Agree	Agree
23-27	Second	Yes	Yes	Voluntary	Strongly Agree	Strongly Agree	Strongly Agree	Strongly Agree	Strongly Agree	Agree	Strongly Agree	Agree	Agree	Disagree	Agree	Strongly Agree	Strongly Agree	Strongly Agree	Strongly Agree
<=22	Second	No		Voluntary	Agree	Strongly Agree	Strongly Agree	Agree	Agree	Agree	Agree	Strongly Agree	Agree	Agree	Agree	Agree	Agree	Strongly Agree	Agree
23-27	Second	Yes	No	Voluntary	Agree	Agree	Agree	Agree	Agree	Agree	Strongly Agree	Agree	Disagree	Disagree	Agree	Agree	Agree	Agree	Agree
<=22	Second	No		Voluntary	Agree	Agree	Agree	Agree	Strongly Agree	Strongly Agree	Agree	Strongly Agree	Agree	Strongly Agree	Agree	Strongly Agree	Strongly Agree	Strongly Agree	Strongly Agree	Agree	Strongly Agree	Strongly Agree	Agree	Strongly Agree	Agree	Agree	Strongly Agree	Agree	Strongly Agree	Agree	Agree	Strongly Agree	Agree	Agree
<=22	Second	No		Voluntary	Strongly Agree	Strongly Agree	Strongly Agree	Strongly Agree	Strongly Agree	Strongly Agree	Agree	Agree	Agree	Strongly Agree	Agree	Strongly Agree	Strongly Agree	Agree	Agree
>=34	Second	Yes	Yes	Voluntary	Agree	Agree	Agree	Agree	Agree	Agree	Agree	Agree	Agree	Agree	Agree	Agree	Agree	Agree	Agree	Agree	Agree	Agree	Agree	Agree	Agree	Agree	Agree	Agree	Agree	Agree	Agree	Agree	Agree	Agree
<=22	Second	Yes	No	Voluntary	Strongly Agree	Strongly Agree	Strongly Agree	Agree	Agree	Agree	Strongly Agree	Strongly Agree	Agree	Agree	Agree	Agree	Strongly Agree	Strongly Agree	Strongly Agree
<=22	Second	No		Voluntary	Agree	Strongly Agree	Agree	Strongly Agree	Agree	Disagree	Agree	Agree	Agree	Strongly Agree	Strongly Agree	Disagree	Agree	Agree	Disagree
23-27	Second	Yes	Yes	Voluntary	Strongly Agree	Strongly Agree	Strongly Agree	Agree	Strongly Agree	Strongly Agree	Agree	Agree	Strongly Agree	Agree	Agree	Strongly Agree	Strongly Agree	Strongly Agree	Agree	Strongly Agree	Agree	Strongly Agree	Agree	Agree	Strongly Agree	Strongly Agree	Agree	Agree	Disagree	Agree	Agree	Agree	Agree	Agree
<=22	Second	Yes	Yes	Voluntary	Strongly Agree	Agree	Strongly Agree	Agree	Strongly Agree	Agree	Strongly Agree	Agree	Agree	Agree	Strongly Agree	Agree	Agree	Agree	Agree	Agree	Strongly Agree	Strongly Agree	Agree	Agree	Strongly Agree	Agree	Agree	Agree	Disagree	Agree	Agree	Agree	Agree	Agree
<=22	Second	Yes	Yes	Voluntary	Agree	Agree	Agree	Agree	Agree	Strongly Agree	Agree	Strongly Agree	Agree	Disagree	Agree	Agree	Strongly Agree	Strongly Agree	Agree
<=22	Second	No		Voluntary	Agree	Strongly Agree	Agree	Disagree	Strongly Agree	Strongly Agree	Strongly Agree	Strongly Agree	Strongly Agree	Agree	Disagree	Strongly Disagree	Strongly Agree	Strongly Agree	Strongly Agree
>=34	Second	Yes	Yes	Voluntary	Strongly Agree	Strongly Agree	Strongly Agree	Strongly Agree	Strongly Agree	Strongly Agree	Strongly Agree	Strongly Agree	Agree	Agree	Strongly Agree	Strongly Agree	Strongly Agree	Strongly Agree	Strongly Agree	Strongly Agree	Strongly Agree	Strongly Agree	Strongly Agree	Strongly Agree	Strongly Agree	Strongly Agree	Strongly Agree	Strongly Agree	Agree	Strongly Agree	Strongly Agree	Strongly Agree	Strongly Agree	Strongly Agree
23-27	Second	Yes	Yes	Voluntary	Agree	Agree	Strongly Agree	Strongly Agree	Strongly Agree	Strongly Agree	Strongly Agree	Agree	Agree	Strongly Agree	Agree	Strongly Agree	Strongly Agree	Strongly Agree	Strongly Agree
<=22	Second	Yes	Yes	Voluntary	Agree	Strongly Agree	Strongly Agree	Strongly Disagree	Agree	Strongly Agree	Agree	Disagree	Disagree	Agree	Disagree	Strongly Agree	Strongly Agree	Strongly Agree	Strongly Agree
23-27	Second	Yes	No	Voluntary	Agree	Agree	Strongly Agree	Agree	Strongly Agree	Agree	Strongly Agree	Strongly Agree	Agree	Disagree	Agree	Agree	Strongly Agree	Strongly Agree	Strongly Agree
<=22	Second	No		Voluntary	Agree	Agree	Strongly Agree	Disagree	Strongly Agree	Agree	Strongly Agree	Agree	Agree	Agree	Agree	Strongly Agree	Strongly Agree	Disagree	Agree	Agree	Agree	Strongly Agree	Agree	Strongly Agree	Strongly Agree	Strongly Agree	Disagree	Agree	Agree	Disagree	Agree	Strongly Agree	Strongly Agree	Strongly Agree
23-27	Second	Yes	Yes	Voluntary	Strongly Disagree	Agree	Strongly Disagree	Agree	Strongly Disagree	Agree	Agree	Agree	Agree	Agree	Disagree	Agree	Strongly Disagree	Strongly Disagree	Strongly Disagree	Agree	Agree	Strongly Agree	Agree	Agree	Agree	Agree	Strongly Agree	Agree	Agree	Agree	Agree	Agree	Agree	Agree
<=22	Second	Yes	No	Voluntary	Strongly Agree	Strongly Agree	Strongly Agree	Strongly Agree	Strongly Agree	Strongly Agree	Strongly Agree	Strongly Agree	Strongly Agree	Strongly Agree	Agree	Strongly Agree	Strongly Agree	Strongly Agree	Strongly Agree
<=22	Second	No		Voluntary	Agree	Strongly Agree	Agree	Disagree	Agree	Strongly Agree	Disagree	Strongly Agree	Strongly Agree	Agree	Strongly Agree	Strongly Agree	Agree	Agree	Strongly Agree	Agree	Agree	Agree	Agree	Strongly Agree	Strongly Agree	Agree	Strongly Agree	Agree	Agree	Agree	Strongly Agree	Strongly Agree	Agree	Strongly Agree
<=22	Second	Yes	No	Voluntary	Agree	Strongly Agree	Strongly Agree	Strongly Agree	Strongly Agree	Strongly Agree	Strongly Agree	Strongly Agree	Agree	Strongly Agree	Strongly Agree	Agree	Agree	Strongly Agree	Agree	Agree	Strongly Agree	Agree	Strongly Agree	Strongly Agree	Agree	Agree	Strongly Agree	Agree	Strongly Agree	Strongly Agree	Agree	Agree	Agree	Strongly Agree
<=22	Second	Yes	Yes	Voluntary	Strongly Agree	Strongly Agree	Strongly Agree	Strongly Agree	Strongly Agree	Strongly Agree	Strongly Agree	Strongly Agree	Strongly Agree	Strongly Agree	Strongly Agree	Strongly Agree	Strongly Agree	Strongly Agree	Strongly Agree	Strongly Agree	Strongly Agree	Strongly Agree	Strongly Agree	Strongly Agree	Strongly Agree	Strongly Agree	Strongly Agree	Strongly Agree	Strongly Agree	Strongly Agree	Strongly Agree	Strongly Agree	Strongly Agree	Strongly Agree
<=22	Second	Yes	No	Voluntary	Agree	Agree	Agree	Agree	Disagree	Strongly Agree	Agree	Strongly Agree	Disagree	Strongly Agree	Strongly Agree	Agree	Strongly Agree	Agree	Strongly Agree
<=22	Second	Yes	No	Voluntary	Strongly Agree	Strongly Agree	Strongly Agree	Agree	Strongly Agree	Strongly Agree	Strongly Agree	Strongly Agree	Agree	Agree	Agree	Agree	Agree	Agree	Agree
<=22	Second	No		Voluntary	Strongly Agree	Strongly Agree	Strongly Agree	Strongly Agree	Strongly Agree	Strongly Agree	Strongly Agree	Strongly Agree	Strongly Agree	Strongly Agree	Strongly Agree	Strongly Agree	Strongly Agree	Strongly Agree	Strongly Agree	Strongly Agree	Strongly Agree	Strongly Agree	Strongly Agree	Strongly Agree	Strongly Agree	Strongly Agree	Strongly Agree	Strongly Agree	Strongly Agree	Strongly Agree	Strongly Agree	Strongly Agree	Strongly Agree	Strongly Agree
<=22	Second	Yes	No	Voluntary	Strongly Agree	Strongly Agree	Strongly Agree	Strongly Agree	Strongly Agree	Strongly Agree	Strongly Agree	Strongly Agree	Strongly Agree	Strongly Agree	Strongly Agree	Strongly Agree	Strongly Agree	Strongly Agree	Strongly Agree	Strongly Disagree	Agree	Strongly Agree	Strongly Agree	Strongly Agree	Strongly Agree	Strongly Agree	Strongly Agree	Strongly Agree	Agree	Strongly Agree	Strongly Agree	Strongly Agree	Strongly Agree	Strongly Agree
<=22	Second	No		Voluntary	Strongly Disagree	Strongly Disagree	Strongly Disagree	Strongly Disagree	Strongly Disagree	Strongly Disagree	Strongly Disagree	Strongly Disagree	Strongly Disagree	Strongly Disagree	Strongly Disagree	Strongly Disagree	Strongly Disagree	Strongly Disagree	Strongly Disagree
<=22	Second	No		Voluntary	Agree	Strongly Agree	Strongly Agree	Strongly Agree	Strongly Agree	Strongly Agree	Strongly Agree	Disagree	Strongly Agree	Disagree	Agree	Agree	Agree	Strongly Agree	Strongly Agree
<=22	Second	Yes	No	Voluntary	Agree	Strongly Agree	Strongly Agree	Agree	Strongly Agree	Strongly Agree	Strongly Agree	Disagree	Strongly Agree	Disagree	Agree	Agree	Strongly Agree	Strongly Agree	Strongly Agree	Agree	Agree	Strongly Agree	Agree	Strongly Agree	Strongly Agree	Agree	Disagree	Strongly Agree	Disagree	Agree	Disagree	Strongly Agree	Strongly Agree	Agree
23-27	Second	Yes	Yes	Voluntary	Strongly Agree	Strongly Agree	Strongly Agree	Strongly Agree	Strongly Agree	Strongly Agree	Strongly Agree	Agree	Agree	Agree	Strongly Agree	Strongly Agree	Agree	Agree	Strongly Agree
<=22	Second	No		Recommended by family or peers	Agree	Strongly Agree	Agree	Agree	Strongly Agree	Agree	Agree	Strongly Agree	Agree	Strongly Agree	Strongly Agree	Strongly Agree	Strongly Agree	Strongly Agree	Strongly Agree
<=22	Second	Yes	No	Voluntary	Strongly Agree	Strongly Agree	Strongly Agree	Strongly Agree	Strongly Agree	Strongly Agree	Strongly Agree	Agree	Strongly Agree	Strongly Agree	Agree	Agree	Strongly Agree	Strongly Agree	Strongly Agree	Strongly Agree	Strongly Agree	Strongly Agree	Strongly Agree	Strongly Agree	Strongly Agree	Strongly Agree	Agree	Agree	Agree	Agree	Strongly Agree	Strongly Agree	Strongly Agree	Strongly Agree
<=22	Second	Yes	Yes	Voluntary	Strongly Agree	Strongly Agree	Strongly Agree	Agree	Strongly Agree	Strongly Agree	Agree	Strongly Agree	Agree	Strongly Disagree	Agree	Agree	Agree	Strongly Agree	Agree
<=22	Second	Yes	No	Voluntary	Strongly Agree	Strongly Agree	Strongly Agree	Strongly Agree	Strongly Agree	Strongly Agree	Strongly Agree	Agree	Strongly Agree	Strongly Disagree	Agree	Disagree	Strongly Agree	Agree	Strongly Agree
<=22	Second	No		Voluntary	Agree	Strongly Agree	Agree	Strongly Agree	Strongly Agree	Strongly Agree	Agree	Strongly Agree	Agree	Agree	Strongly Agree	Strongly Agree	Agree	Strongly Agree	Agree
<=22	Second	Yes	No	Voluntary	Strongly Agree	Strongly Agree	Strongly Agree	Strongly Agree	Strongly Agree	Strongly Agree	Strongly Agree	Strongly Agree	Strongly Agree	Strongly Agree	Agree	Strongly Agree	Agree	Strongly Agree	Agree
<=22	Second	Yes	No	Voluntary	Agree	Agree	Strongly Agree	Agree	Strongly Agree	Agree	Agree	Agree	Agree	Disagree	Agree	Agree	Strongly Agree	Agree	Agree
<=22	Second	No		Voluntary	Agree	Strongly Agree	Agree	Agree	Strongly Agree	Agree	Agree	Agree	Agree	Strongly Disagree	Strongly Agree	Agree	Strongly Agree	Strongly Agree	Strongly Agree	Agree	Agree	Agree	Agree	Agree	Agree	Agree	Strongly Agree	Agree	Agree	Strongly Agree	Agree	Agree	Strongly Agree	Agree
<=22	Second	Yes	No	Voluntary	Agree	Strongly Agree	Agree	Strongly Agree	Strongly Agree	Agree	Agree	Agree	Disagree	Agree	Agree	Disagree	Agree	Agree	Agree	Agree	Strongly Agree	Strongly Agree	Agree	Agree	Strongly Agree	Agree	Agree	Disagree	Agree	Strongly Disagree	Disagree	Agree	Agree	Agree
<=22	Second	No		Voluntary	Strongly Agree	Strongly Agree	Strongly Agree	Strongly Agree	Strongly Agree	Strongly Agree	Strongly Disagree	Strongly Agree	Strongly Disagree	Strongly Disagree	Agree	Strongly Agree	Strongly Agree	Strongly Agree	Strongly Agree
23-27	Second	Yes	Yes	Voluntary	Agree	Agree	Agree	Agree	Strongly Agree	Strongly Agree	Strongly Agree	Strongly Agree	Agree	Agree	Agree	Strongly Disagree	Agree	Agree	Strongly Disagree
23-27	Second	Yes	Yes	Voluntary	Strongly Disagree	Strongly Disagree	Strongly Disagree	Strongly Disagree	Strongly Disagree	Strongly Disagree	Strongly Disagree	Strongly Disagree	Strongly Disagree	Strongly Disagree	Strongly Disagree	Strongly Disagree	Strongly Disagree	Strongly Disagree	Strongly Disagree
<=22	Second	No		Voluntary	Strongly Agree	Strongly Agree	Strongly Agree	Strongly Agree	Strongly Agree	Strongly Agree	Strongly Disagree	Strongly Agree	Strongly Agree	Strongly Agree	Strongly Agree	Strongly Disagree	Strongly Agree	Strongly Agree	Strongly Agree	Strongly Agree	Strongly Agree	Strongly Agree	Strongly Agree	Strongly Agree	Strongly Agree	Strongly Agree	Strongly Agree	Strongly Agree	Strongly Agree	Strongly Agree	Strongly Agree	Strongly Agree	Strongly Agree	Strongly Agree
<=22	Second	No		Voluntary	Strongly Agree	Strongly Agree	Strongly Agree	Strongly Agree	Strongly Agree	Strongly Agree	Strongly Agree	Strongly Agree	Agree	Strongly Agree	Agree	Agree	Strongly Agree	Strongly Agree	Strongly Agree
<=22	Second	No		Voluntary	Agree	Agree	Agree	Agree	Strongly Agree	Strongly Agree	Agree	Agree	Agree	Agree	Agree	Agree	Agree	Strongly Disagree	Agree
<=22	Second	Yes	No	Voluntary	Strongly Agree	Strongly Agree	Strongly Agree	Strongly Agree	Strongly Agree	Strongly Agree	Strongly Agree	Strongly Agree	Strongly Agree	Strongly Agree	Strongly Agree	Agree	Strongly Agree	Strongly Agree	Strongly Agree	Strongly Agree	Strongly Agree	Strongly Agree	Strongly Agree	Strongly Agree	Strongly Agree	Strongly Agree	Strongly Agree	Strongly Agree	Strongly Agree	Agree	Strongly Agree	Strongly Agree	Strongly Agree	Strongly Agree
<=22	Second	No		Voluntary	Strongly Agree	Strongly Agree	Strongly Agree	Strongly Agree	Strongly Agree	Strongly Agree	Strongly Agree	Strongly Agree	Agree	Strongly Agree	Agree	Agree	Strongly Agree	Strongly Agree	Strongly Agree	Strongly Agree	Strongly Agree	Strongly Agree	Agree	Strongly Agree	Strongly Agree	Agree	Strongly Agree	Agree	Agree	Strongly Agree	Agree	Strongly Agree	Strongly Agree	Strongly Agree
23-27	Second	No		Voluntary	Agree	Strongly Agree	Agree	Agree	Strongly Agree	Agree	Agree	Agree	Agree	Agree	Strongly Agree	Agree	Agree	Strongly Agree	Strongly Agree
23-27	Second	No		Voluntary	Strongly Agree	Strongly Agree	Strongly Agree	Strongly Agree	Strongly Agree	Strongly Agree	Agree	Strongly Agree	Strongly Agree	Agree	Strongly Agree	Agree	Strongly Agree	Agree	Agree	Strongly Agree	Strongly Agree	Strongly Agree	Strongly Agree	Strongly Agree	Strongly Agree	Strongly Agree	Strongly Agree	Strongly Agree	Strongly Agree	Strongly Agree	Strongly Agree	Strongly Agree	Strongly Agree	Strongly Agree
<=22	Second	Yes	Yes	Voluntary	Strongly Agree	Strongly Agree	Strongly Agree	Strongly Agree	Strongly Agree	Strongly Agree	Strongly Agree	Strongly Agree	Strongly Agree	Agree	Agree	Agree	Agree	Strongly Agree	Strongly Agree	Strongly Agree	Strongly Agree	Strongly Agree	Strongly Agree	Strongly Agree	Strongly Agree	Strongly Agree	Strongly Agree	Strongly Agree	Strongly Agree	Strongly Agree	Strongly Agree	Strongly Agree	Strongly Agree	Strongly Agree
<=22	Second	No		Voluntary	Disagree	Agree	Agree	Agree	Agree	Agree	Disagree	Agree	Disagree	Agree	Agree	Agree	Agree	Strongly Agree	Agree
<=22	Second	No		Voluntary	Strongly Agree	Strongly Agree	Strongly Agree	Strongly Agree	Agree	Strongly Agree	Agree	Disagree	Agree	Disagree	Strongly Agree	Disagree	Disagree	Agree	Strongly Agree
<=22	Second	No		Voluntary	Strongly Agree	Strongly Agree	Strongly Agree	Agree	Strongly Agree	Agree	Strongly Agree	Disagree	Agree	Agree	Disagree	Agree	Agree	Strongly Agree	Agree
>=34	Second	Yes	Yes	Voluntary	Agree	Agree	Agree	Agree	Strongly Agree	Strongly Agree	Agree	Strongly Agree	Agree	Disagree	Agree	Disagree	Disagree	Strongly Agree	Strongly Agree
23-27	Second	Yes	Yes	Voluntary	Strongly Agree	Strongly Agree	Strongly Agree	Strongly Agree	Strongly Agree	Strongly Agree	Strongly Agree	Strongly Agree	Strongly Agree	Agree	Agree	Strongly Agree	Strongly Agree	Agree	Agree
<=22	Second	No		Voluntary	Strongly Agree	Agree	Agree	Disagree	Strongly Agree	Agree	Agree	Agree	Agree	Agree	Disagree	Agree	Agree	Agree	Agree
28-33	Third	Yes	Yes	Voluntary	Agree	Strongly Agree	Strongly Agree	Strongly Agree	Strongly Agree	Agree	Strongly Agree	Agree	Agree	Agree	Agree	Disagree	Agree	Agree	Agree
28-33	Second	Yes	Yes	Voluntary	Strongly Agree	Strongly Agree	Strongly Agree	Strongly Agree	Agree	Strongly Agree	Strongly Agree	Strongly Agree	Strongly Agree	Strongly Agree	Strongly Agree	Strongly Agree	Strongly Agree	Strongly Agree	Strongly Agree	Strongly Agree	Strongly Agree	Strongly Agree	Strongly Agree	Strongly Agree	Strongly Agree	Strongly Agree	Strongly Agree	Strongly Agree	Strongly Agree	Strongly Agree	Strongly Agree	Strongly Agree	Strongly Agree	Strongly Agree
23-27	Second	Yes	Yes	Voluntary	Agree	Agree	Strongly Agree	Agree	Agree	Disagree	Agree	Agree	Disagree	Disagree	Disagree	Agree	Agree	Agree	Strongly Agree
>=34	Second	Yes	Yes	Voluntary	Strongly Agree	Strongly Agree	Strongly Agree	Agree	Strongly Agree	Strongly Agree	Strongly Agree	Agree	Agree	Agree	Strongly Agree	Strongly Agree	Strongly Agree	Agree	Agree
<=22	Second	No		Voluntary	Strongly Agree	Strongly Agree	Strongly Agree	Strongly Agree	Agree	Agree	Agree	Strongly Agree	Strongly Agree	Strongly Agree	Agree	Agree	Strongly Agree	Agree	Agree
28-33	Second	Yes	Yes	Voluntary	Agree	Agree	Strongly Agree	Agree	Agree	Agree	Agree	Agree	Agree	Agree	Agree	Agree	Agree	Agree	Agree
<=22	Second	Yes	No	Recommended by family or peers	Strongly Agree	Agree	Strongly Agree	Agree	Strongly Agree	Agree	Agree	Strongly Agree	Disagree	Disagree	Agree	Agree	Agree	Strongly Agree	Agree
<=22	Second	Yes	No	Recommended by family or peers	Agree	Strongly Agree	Strongly Agree	Agree	Strongly Agree	Agree	Strongly Agree	Agree	Agree	Agree	Agree	Agree	Agree	Agree	Agree	Strongly Agree	Strongly Agree	Strongly Agree	Strongly Agree	Strongly Agree	Agree	Strongly Agree	Strongly Agree	Agree	Agree	Disagree	Agree	Agree	Strongly Agree	Agree
<=22	Second	No		Voluntary	Agree	Strongly Agree	Agree	Strongly Agree	Strongly Agree	Strongly Agree	Strongly Agree	Strongly Agree	Agree	Agree	Strongly Agree	Agree	Strongly Agree	Strongly Agree	Strongly Agree	Strongly Agree	Strongly Agree	Strongly Agree	Strongly Agree	Agree	Strongly Agree	Strongly Agree	Strongly Agree	Agree	Strongly Agree	Strongly Agree	Agree	Strongly Agree	Strongly Agree	Strongly Agree
<=22	Second	Yes	No	Voluntary	Agree	Agree	Agree	Agree	Strongly Agree	Agree	Disagree	Agree	Agree	Disagree	Agree	Disagree	Agree	Agree	Strongly Agree	Agree	Agree	Agree	Strongly Agree	Strongly Agree	Agree	Disagree	Agree	Strongly Agree	Disagree	Agree	Disagree	Agree	Agree	Strongly Agree
<=22	Second	Yes	No	Voluntary	Agree	Agree	Agree	Agree	Agree	Strongly Agree	Agree	Strongly Agree	Agree	Strongly Agree	Agree	Agree	Strongly Agree	Strongly Agree	Strongly Agree
23-27	Second	Yes	Yes	Voluntary	Agree	Strongly Agree	Agree	Strongly Agree	Agree	Agree	Agree	Strongly Agree	Agree	Strongly Agree	Strongly Agree	Agree	Agree	Strongly Agree	Strongly Agree	Strongly Agree	Agree	Strongly Agree	Agree	Strongly Agree	Strongly Agree	Agree	Strongly Agree	Agree	Agree	Strongly Agree	Strongly Agree	Strongly Agree	Strongly Agree	Strongly Agree
<=22	Second	No		Recommended by family or peers	Agree	Strongly Agree	Strongly Agree	Strongly Agree	Agree	Strongly Agree	Agree	Agree	Agree	Disagree	Agree	Agree	Agree	Agree	Disagree
<=22	Second	Yes	No	Voluntary	Disagree	Disagree	Strongly Agree	Strongly Agree	Agree	Agree	Agree	Strongly Agree	Agree	Strongly Agree	Disagree	Agree	Agree	Strongly Agree	Strongly Agree
23-27	Second	Yes	Yes	Voluntary	Strongly Agree	Strongly Agree	Strongly Agree	Strongly Agree	Strongly Agree	Strongly Agree	Strongly Agree	Strongly Agree	Strongly Agree	Agree	Agree	Strongly Disagree	Agree	Strongly Agree	Strongly Agree
<=22	Second	No		Voluntary	Agree	Strongly Agree	Strongly Agree	Agree	Strongly Agree	Strongly Agree	Agree	Agree	Agree	Agree	Agree	Disagree	Agree	Agree	Agree
28-33	Third	Yes	Yes	Voluntary	Strongly Agree	Strongly Agree	Agree	Strongly Agree	Agree	Strongly Agree	Agree	Disagree	Strongly Agree	Agree	Agree	Agree	Agree	Agree	Disagree	Strongly Agree	Strongly Agree	Agree	Agree	Agree	Strongly Agree	Agree	Disagree	Agree	Strongly Agree	Agree	Agree	Agree	Agree	Disagree
23-27	Second	Yes	Yes	Recommended by family or peers	Agree	Agree	Strongly Agree	Agree	Strongly Agree	Agree	Agree	Agree	Disagree	Disagree	Disagree	Agree	Agree	Disagree	Agree
<=22	Second	No		Voluntary	Strongly Agree	Strongly Agree	Strongly Agree	Strongly Agree	Strongly Agree	Strongly Agree	Strongly Agree	Strongly Agree	Agree	Agree	Agree	Agree	Strongly Agree	Strongly Agree	Strongly Agree
>=34	Second	Yes	Yes	Voluntary	Agree	Strongly Agree	Agree	Strongly Agree	Strongly Agree	Strongly Agree	Agree	Strongly Agree	Disagree	Disagree	Agree	Strongly Agree	Agree	Agree	Agree	Agree	Strongly Agree	Strongly Agree	Strongly Agree	Strongly Agree	Strongly Agree	Agree	Agree	Agree	Agree	Agree	Agree	Agree	Agree	Agree
<=22	Second	Yes	No	Voluntary	Strongly Agree	Strongly Agree	Strongly Agree	Agree	Strongly Agree	Strongly Agree	Agree	Agree	Disagree	Disagree	Disagree	Agree	Strongly Agree	Disagree	Strongly Agree	Strongly Agree	Agree	Strongly Agree	Agree	Strongly Agree	Agree	Agree	Agree	Disagree	Disagree	Disagree	Disagree	Agree	Agree	Agree
<=22	Second	No		Voluntary	Agree	Strongly Agree	Agree	Agree	Strongly Agree	Strongly Agree	Disagree	Agree	Disagree	Disagree	Agree	Strongly Agree	Agree	Agree	Agree
<=22	Second	Yes	No	Voluntary	Agree	Strongly Agree	Strongly Agree	Strongly Agree	Strongly Agree	Agree	Agree	Strongly Agree	Agree	Disagree	Agree	Agree	Agree	Agree	Agree	Strongly Agree	Strongly Agree	Strongly Agree	Agree	Agree	Strongly Agree	Strongly Agree	Strongly Agree	Agree	Agree	Agree	Agree	Agree	Strongly Agree	Agree
<=22	Second	Yes	No	Recommended by family or peers	Agree	Agree	Strongly Agree	Agree	Strongly Agree	Strongly Agree	Disagree	Strongly Agree	Agree	Strongly Agree	Agree	Agree	Strongly Agree	Strongly Agree	Agree	Strongly Agree	Agree	Strongly Agree	Agree	Agree	Agree	Agree	Strongly Agree	Agree	Agree	Strongly Agree	Agree	Agree	Agree	Agree
<=22	Second	Yes	No	Voluntary	Agree	Strongly Agree	Strongly Agree	Agree	Strongly Agree	Strongly Agree	Disagree	Strongly Agree	Disagree	Agree	Strongly Agree	Strongly Agree	Strongly Agree	Agree	Agree	Strongly Agree	Strongly Agree	Strongly Agree	Agree	Strongly Agree	Agree	Agree	Agree	Agree	Strongly Agree	Strongly Agree	Strongly Agree	Strongly Agree	Agree	Strongly Disagree
<=22	Second	No		Voluntary	Agree	Disagree	Agree	Agree	Strongly Agree	Strongly Agree	Strongly Disagree	Strongly Agree	Strongly Agree	Strongly Agree	Strongly Agree	Strongly Disagree	Strongly Agree	Strongly Agree	Strongly Agree
<=22	Second	No		Voluntary	Strongly Agree	Strongly Agree	Strongly Agree	Strongly Agree	Strongly Agree	Agree	Agree	Strongly Agree	Agree	Agree	Agree	Strongly Agree	Agree	Strongly Agree	Strongly Agree	Strongly Agree	Strongly Agree	Strongly Agree	Strongly Agree	Strongly Agree	Agree	Strongly Agree	Strongly Agree	Agree	Agree	Strongly Agree	Agree	Strongly Agree	Strongly Agree	Strongly Agree
<=22	Second	No		Voluntary	Strongly Agree	Strongly Agree	Agree	Agree	Agree	Strongly Agree	Strongly Agree	Strongly Agree	Agree	Disagree	Agree	Strongly Agree	Agree	Strongly Agree	Strongly Agree	Agree	Agree	Strongly Agree	Agree	Agree	Agree	Strongly Agree	Strongly Agree	Agree	Agree	Agree	Agree	Agree	Strongly Agree	Strongly Agree
<=22	Second	No		Voluntary	Agree	Strongly Agree	Strongly Agree	Agree	Strongly Agree	Strongly Agree	Strongly Agree	Agree	Agree	Agree	Strongly Agree	Agree	Agree	Strongly Agree	Strongly Agree	Agree	Strongly Agree	Strongly Agree	Agree	Strongly Agree	Agree	Strongly Agree	Agree	Agree	Disagree	Agree	Disagree	Agree	Agree	Agree
<=22	Second	No		Voluntary	Agree	Strongly Agree	Disagree	Strongly Agree	Strongly Agree	Strongly Agree	Strongly Agree	Strongly Agree	Disagree	Disagree	Strongly Agree	Disagree	Strongly Agree	Strongly Agree	Strongly Agree	Disagree	Strongly Agree	Agree	Agree	Strongly Agree	Agree	Agree	Agree	Agree	Disagree	Agree	Disagree	Strongly Agree	Strongly Agree	Strongly Agree
<=22	Second	Yes	No	Voluntary	Strongly Agree	Strongly Agree	Strongly Agree	Agree	Strongly Agree	Agree	Agree	Agree	Agree	Agree	Agree	Agree	Agree	Agree	Agree	Strongly Agree	Strongly Agree	Strongly Agree	Strongly Agree	Strongly Agree	Strongly Agree	Strongly Agree	Strongly Agree	Strongly Agree	Strongly Agree	Strongly Agree	Strongly Agree	Strongly Agree	Strongly Agree	Strongly Agree
<=22	Second	No		Voluntary	Strongly Agree	Agree	Agree	Strongly Agree	Strongly Agree	Agree	Agree	Strongly Agree	Agree	Agree	Strongly Agree	Agree	Strongly Agree	Agree	Strongly Agree
<=22	Second	Yes	No	Voluntary	Strongly Agree	Strongly Agree	Agree	Agree	Strongly Agree	Strongly Agree	Agree	Agree	Agree	Strongly Agree	Strongly Agree	Agree	Strongly Agree	Strongly Agree	Strongly Agree	Strongly Agree	Strongly Agree	Strongly Agree	Strongly Agree	Strongly Agree	Strongly Agree	Strongly Agree	Agree	Agree	Strongly Agree	Agree	Agree	Strongly Agree	Agree	Strongly Agree
<=22	Second	Yes	No	Voluntary	Strongly Agree	Strongly Agree	Strongly Agree	Strongly Agree	Strongly Agree	Strongly Agree	Agree	Strongly Agree	Agree	Agree	Agree	Agree	Strongly Agree	Agree	Strongly Agree	Strongly Agree	Strongly Agree	Strongly Agree	Strongly Agree	Strongly Agree	Strongly Agree	Agree	Agree	Agree	Strongly Agree	Agree	Agree	Agree	Agree	Strongly Agree
<=22	Third	Yes	Yes	Voluntary	Agree	Agree	Strongly Agree	Strongly Agree	Strongly Agree	Strongly Agree	Agree	Strongly Agree	Disagree	Disagree	Disagree	Agree	Strongly Agree	Agree	Agree
28-33	Second	Yes	Yes	Voluntary	Strongly Agree	Strongly Agree	Agree	Strongly Agree	Strongly Agree	Strongly Agree	Strongly Agree	Strongly Agree	Agree	Strongly Agree	Agree	Agree	Strongly Agree	Strongly Agree	Agree
<=22	Second	Yes	No	Voluntary	Strongly Agree	Strongly Agree	Strongly Agree	Agree	Agree	Strongly Agree	Agree	Strongly Agree	Strongly Disagree	Agree	Agree	Agree	Strongly Agree	Strongly Agree	Strongly Agree
